# Supplementary material for: 4-Morpholine­carboxamidine
Source: Acta Crystallogr Sect E Struct Rep Online. 2012 Oct 13;68(Pt 11):o3118. doi: 10.1107/S1600536812042201 (PMC3515223; doi:10.1107/S1600536812042201)
Supplement: Supplementary file 1 [file e-68-o3118-sup1.cif]

##############################################################################
#                                                                            #
# This CIF contains the data in a paper accepted for publication in          #
# Acta Crystallographica Section E. It conforms to the requirements of       #
# Notes for Authors for Acta Crystallographica Section E, and has been       #
# peer reviewed under the auspices of the IUCr Commission on Journals.       #
#                                                                            #
# Full details of the Crystallographic Information File format               #
# are given in the paper "The Crystallographic Information File (CIF):       #
# a New Standard Archive File for Crystallography" by S. R. Hall, F. H.      #
# Allen and I. D. Brown [Acta Cryst. (1991), A47, 655-685].                  #
#                                                                            #
# The current version of the core CIF dictionary is obtainable from          #
# ftp://ftp.iucr.org/pub/cif_core.dic.                                       #
#                                                                            #
# Software is freely available for graphical display of the structure(s)     #
# in this CIF. For information consult the CIF software page                 #
# http://www.iucr.org/resources/cif/software.                                #
#                                                                            #
# This file may be used for bona fide research purposes within the           #
# scientific community so long as proper attribution is given to the journal # 
# article from which it was obtained.                                        #
#                                                                            #
##############################################################################
data_I
_audit_creation_method     SHELXL97
_chemical_name_systematic
;
4-Morpholinecarboxamidine
;
_chemical_name_common     ?
_chemical_formula_moiety     'C5 H11 N3 O'
_chemical_formula_sum     'C5 H11 N3 O'
_chemical_formula_iupac     'C5 H11 N3 O'
_chemical_formula_weight     129.17
_chemical_melting_point     433
_symmetry_cell_setting     tetragonal
_symmetry_space_group_name_H-M     'I 41/a'
_symmetry_space_group_name_Hall     '-I 4ad'
loop_
    _symmetry_equiv_pos_as_xyz
    'x,y,z'
    '3/4-y,1/4+x,1/4+z'
    '1/2-x,-y,1/2+z'
    '3/4+y,3/4-x,3/4+z'
    '-x,-y,-z'
    '1/4+y,3/4-x,3/4-z'
    '1/2+x,y,1/2-z'
    '1/4-y,1/4+x,1/4-z'
    '1/2+x,1/2+y,1/2+z'
    '1/4-y,3/4+x,3/4+z'
    '-x,1/2-y,z'
    '1/4+y,1/4-x,1/4+z'
    '1/2-x,1/2-y,1/2-z'
    '3/4+y,1/4-x,1/4-z'
    'x,1/2+y,-z'
    '3/4-y,3/4+x,3/4-z'
_cell_length_a     16.5910(6)
_cell_length_b     16.5910(6)
_cell_length_c     9.7939(3)
_cell_angle_alpha     90.00
_cell_angle_beta     90.00
_cell_angle_gamma     90.00
_cell_volume     2695.9(2)
_cell_formula_units_Z     16
_cell_measurement_reflns_used     5017
_cell_measurement_theta_min     0.41
_cell_measurement_theta_max     28.28
_cell_measurement_temperature     100(2)
_exptl_crystal_description     polyhedral
_exptl_crystal_colour     colorless
_exptl_crystal_size_max     0.17
_exptl_crystal_size_mid     0.15
_exptl_crystal_size_min     0.13
_exptl_crystal_density_diffrn     1.273
_exptl_crystal_density_meas     ?
_exptl_crystal_density_method     'not measured'
_exptl_crystal_F_000     1120
_exptl_absorpt_coefficient_mu     0.092
_exptl_absorpt_correction_type     none
_exptl_absorpt_process_details     ?
_exptl_absorpt_correction_T_min     ?
_exptl_absorpt_correction_T_max     ?
_exptl_special_details     ?
_diffrn_ambient_temperature     100(2)
_diffrn_radiation_type     MoK\a
_diffrn_radiation_wavelength     0.71073
_diffrn_radiation_source     'sealed tube'
_diffrn_radiation_monochromator     graphite
_diffrn_measurement_device_type     'Bruker--Nonius KappaCCD'
_diffrn_measurement_method     '\f scans, and \w scans'
_diffrn_detector_area_resol_mean     ?
_diffrn_reflns_number     2889
_diffrn_reflns_av_R_equivalents     0.0218
_diffrn_reflns_av_sigmaI/netI     0.0316
_diffrn_reflns_theta_min     2.46
_diffrn_reflns_theta_max     28.08
_diffrn_reflns_theta_full     28.08
_diffrn_measured_fraction_theta_max     0.995
_diffrn_measured_fraction_theta_full     0.995
_diffrn_reflns_limit_h_min     -21
_diffrn_reflns_limit_h_max     21
_diffrn_reflns_limit_k_min     -21
_diffrn_reflns_limit_k_max     21
_diffrn_reflns_limit_l_min     -12
_diffrn_reflns_limit_l_max     12
_diffrn_standards_number     0
_diffrn_standards_interval_count     0
_diffrn_standards_interval_time     0
_diffrn_standards_decay_%     ?
_refine_special_details
;
Refinement of <i>F</i>^2^ against ALL reflections. The weighted <i>R</i>-factor
<i>wR</i> and goodness of fit <i>S</i> are based on <i>F</i>^2^, conventional
<i>R</i>-factors <i>R</i> are based on <i>F</i>, with <i>F</i> set to zero for
negative <i>F</i>^2^. The threshold expression of <i>F</i>^2^ >
\s(<i>F</i>^2^) is used only for calculating <i>R</i>-factors(gt) <i>etc</i>.
and is not relevant to the choice of reflections for refinement.
<i>R</i>-factors based on <i>F</i>^2^ are statistically about twice as large
as those based on <i>F</i>, and <i>R</i>- factors based on ALL data will be
even larger.
;
_reflns_number_total     1628
_reflns_number_gt     1341
_reflns_threshold_expression     I>2\s(I)
_refine_ls_structure_factor_coef     Fsqd
_refine_ls_matrix_type     full
_refine_ls_R_factor_all     0.0497
_refine_ls_R_factor_gt     0.0371
_refine_ls_wR_factor_gt     0.0839
_refine_ls_wR_factor_ref     0.0905
_refine_ls_goodness_of_fit_ref     1.062
_refine_ls_restrained_S_all     1.062
_refine_ls_number_reflns     1628
_refine_ls_number_parameters     94
_refine_ls_number_restraints     0
_refine_ls_hydrogen_treatment     mixed
_refine_ls_weighting_scheme     calc
_refine_ls_weighting_details
         'calc w=1/[\s^2^(Fo^2^)+(0.0306P)^2^+2.2674P] where P=(Fo^2^+2Fc^2^)/3'
_atom_sites_solution_hydrogens     difmap
_atom_sites_solution_primary     direct
_atom_sites_solution_secondary     difmap
_refine_ls_shift/su_max     0.000
_refine_ls_shift/su_mean     0.000
_refine_diff_density_max     0.269
_refine_diff_density_min     -0.186
_refine_ls_extinction_method     none
loop_
    _atom_type_symbol
    _atom_type_description
    _atom_type_scat_dispersion_real
    _atom_type_scat_dispersion_imag
    _atom_type_scat_source
    N N 0.0061 0.0033 'International Tables Vol C Tables 4.2.6.8 and 6.1.1.4'
    C C 0.0033 0.0016 'International Tables Vol C Tables 4.2.6.8 and 6.1.1.4'
    O O 0.0106 0.0060 'International Tables Vol C Tables 4.2.6.8 and 6.1.1.4'
    H H 0.0000 0.0000 'International Tables Vol C Tables 4.2.6.8 and 6.1.1.4'
_computing_data_collection     'COLLECT (Hooft, 2004)'
_computing_cell_refinement     'Scalepack (Otwinowski & Minor, 1997)'
_computing_data_reduction     'Scalepack (Otwinowski & Minor, 1997)'
_computing_structure_solution     'SHELXS97 (Sheldrick, 2008)'
_computing_structure_refinement     'SHELXL97 (Sheldrick, 2008)'
_computing_molecular_graphics     'DIAMOND (Brandenburg & Putz, 2005)'
_computing_publication_material     'SHELXL97 (Sheldrick, 2008)'
loop_
    _atom_site_type_symbol
    _atom_site_label
    _atom_site_fract_x
    _atom_site_fract_y
    _atom_site_fract_z
    _atom_site_U_iso_or_equiv
    _atom_site_adp_type
    _atom_site_calc_flag
    _atom_site_refinement_flags
    _atom_site_occupancy
    _atom_site_symmetry_multiplicity
    _atom_site_disorder_assembly
    _atom_site_disorder_group
    N N1 -0.14446(6) 0.03950(6) 0.30140(11) 0.0159(2) Uani d . 1 1 . .
    H H11 -0.1813(9) 0.0047(9) 0.2645(15) 0.019(4) Uiso d . 1 1 . .
    N N2 -0.06037(6) -0.03560(6) 0.15536(11) 0.0157(2) Uani d . 1 1 . .
    H H21 -0.1050(9) -0.0608(9) 0.1248(16) 0.022(4) Uiso d . 1 1 . .
    H H22 -0.0127(10) -0.0587(9) 0.1491(16) 0.025(4) Uiso d . 1 1 . .
    N N3 -0.00555(5) 0.05719(5) 0.30717(10) 0.0125(2) Uani d . 1 1 . .
    C C1 -0.07396(6) 0.02009(6) 0.25455(11) 0.0114(2) Uani d . 1 1 . .
    C C2 0.06247(7) 0.07582(7) 0.21681(12) 0.0158(3) Uani d . 1 1 . .
    H H2A 0.0507 0.1252 0.1636 0.019 Uiso calc R 1 1 . .
    H H2B 0.0711 0.0309 0.1519 0.019 Uiso calc R 1 1 . .
    C C3 0.13724(7) 0.08832(7) 0.30179(13) 0.0190(3) Uani d . 1 1 . .
    H H3A 0.1502 0.0379 0.3513 0.023 Uiso calc R 1 1 . .
    H H3B 0.1832 0.1013 0.2413 0.023 Uiso calc R 1 1 . .
    O O1 0.12587(5) 0.15229(5) 0.39777(9) 0.0192(2) Uani d . 1 1 . .
    C C4 0.06078(7) 0.13290(8) 0.48713(12) 0.0199(3) Uani d . 1 1 . .
    H H4A 0.0535 0.1772 0.5537 0.024 Uiso calc R 1 1 . .
    H H4B 0.0742 0.0834 0.5387 0.024 Uiso calc R 1 1 . .
    C C5 -0.01736(7) 0.11994(7) 0.40977(12) 0.0170(3) Uani d . 1 1 . .
    H H5A -0.0605 0.1036 0.4740 0.020 Uiso calc R 1 1 . .
    H H5B -0.0340 0.1708 0.3649 0.020 Uiso calc R 1 1 . .
loop_
    _atom_site_aniso_label
    _atom_site_aniso_U_11
    _atom_site_aniso_U_22
    _atom_site_aniso_U_33
    _atom_site_aniso_U_12
    _atom_site_aniso_U_13
    _atom_site_aniso_U_23
    N1 0.0111(4) 0.0149(5) 0.0217(5) -0.0013(4) 0.0005(4) -0.0051(4)
    N2 0.0106(5) 0.0143(5) 0.0222(5) 0.0007(4) -0.0018(4) -0.0082(4)
    N3 0.0106(4) 0.0134(4) 0.0137(5) -0.0020(3) 0.0023(4) -0.0056(4)
    C1 0.0129(5) 0.0088(5) 0.0126(5) -0.0004(4) -0.0008(4) -0.0002(4)
    C2 0.0142(5) 0.0172(5) 0.0160(6) -0.0041(4) 0.0038(4) -0.0043(4)
    C3 0.0141(5) 0.0197(6) 0.0232(6) -0.0035(4) 0.0029(5) -0.0050(5)
    O1 0.0168(4) 0.0196(4) 0.0213(4) -0.0088(3) 0.0012(3) -0.0052(3)
    C4 0.0185(6) 0.0260(6) 0.0153(6) -0.0064(5) 0.0011(5) -0.0064(5)
    C5 0.0145(5) 0.0179(6) 0.0185(6) -0.0014(4) 0.0019(4) -0.0088(5)
_geom_special_details
;
All e.s.d.'s (except the e.s.d. in the dihedral angle between two l.s. planes)
are estimated using the full covariance matrix. The cell e.s.d.'s are taken
into account individually in the estimation of e.s.d.'s in distances, angles
and torsion angles; correlations between e.s.d.'s in cell parameters are only
used when they are defined by crystal symmetry. An approximate (isotropic)
treatment of cell e.s.d.'s is used for estimating e.s.d.'s involving l.s.
planes.
;
loop_
    _geom_bond_atom_site_label_1
    _geom_bond_atom_site_label_2
    _geom_bond_site_symmetry_2
    _geom_bond_distance
    _geom_bond_publ_flag
    N1 C1 . 1.2971(14) ?
    N1 H11 . 0.916(15) ?
    N2 C1 . 1.3595(14) ?
    N2 H21 . 0.901(16) ?
    N2 H22 . 0.881(16) ?
    N3 C1 . 1.3902(13) ?
    N3 C5 . 1.4602(14) ?
    N3 C2 . 1.4671(14) ?
    C2 C3 . 1.5081(16) ?
    C2 H2A . 0.9900 ?
    C2 H2B . 0.9900 ?
    C3 O1 . 1.4302(14) ?
    C3 H3A . 0.9900 ?
    C3 H3B . 0.9900 ?
    O1 C4 . 1.4268(14) ?
    C4 C5 . 1.5169(16) ?
    C4 H4A . 0.9900 ?
    C4 H4B . 0.9900 ?
    C5 H5A . 0.9900 ?
    C5 H5B . 0.9900 ?
loop_
    _geom_angle_atom_site_label_1
    _geom_angle_atom_site_label_2
    _geom_angle_atom_site_label_3
    _geom_angle_site_symmetry_1
    _geom_angle_site_symmetry_3
    _geom_angle
    _geom_angle_publ_flag
    C1 N1 H11 . . 107.8(9) ?
    C1 N2 H21 . . 114.6(10) ?
    C1 N2 H22 . . 119.6(10) ?
    H21 N2 H22 . . 120.8(14) ?
    C1 N3 C5 . . 117.47(9) ?
    C1 N3 C2 . . 119.85(9) ?
    C5 N3 C2 . . 111.60(9) ?
    N1 C1 N2 . . 124.83(10) ?
    N1 C1 N3 . . 119.68(10) ?
    N2 C1 N3 . . 115.49(9) ?
    N3 C2 C3 . . 109.19(9) ?
    N3 C2 H2A . . 109.8 ?
    C3 C2 H2A . . 109.8 ?
    N3 C2 H2B . . 109.8 ?
    C3 C2 H2B . . 109.8 ?
    H2A C2 H2B . . 108.3 ?
    O1 C3 C2 . . 110.87(9) ?
    O1 C3 H3A . . 109.5 ?
    C2 C3 H3A . . 109.5 ?
    O1 C3 H3B . . 109.5 ?
    C2 C3 H3B . . 109.5 ?
    H3A C3 H3B . . 108.1 ?
    C4 O1 C3 . . 109.61(9) ?
    O1 C4 C5 . . 111.87(9) ?
    O1 C4 H4A . . 109.2 ?
    C5 C4 H4A . . 109.2 ?
    O1 C4 H4B . . 109.2 ?
    C5 C4 H4B . . 109.2 ?
    H4A C4 H4B . . 107.9 ?
    N3 C5 C4 . . 109.27(9) ?
    N3 C5 H5A . . 109.8 ?
    C4 C5 H5A . . 109.8 ?
    N3 C5 H5B . . 109.8 ?
    C4 C5 H5B . . 109.8 ?
    H5A C5 H5B . . 108.3 ?
loop_
    _geom_torsion_atom_site_label_1
    _geom_torsion_atom_site_label_2
    _geom_torsion_atom_site_label_3
    _geom_torsion_atom_site_label_4
    _geom_torsion_site_symmetry_1
    _geom_torsion_site_symmetry_2
    _geom_torsion_site_symmetry_3
    _geom_torsion_site_symmetry_4
    _geom_torsion
    _geom_torsion_publ_flag
    C5 N3 C1 N1 . . . . -2.87(16) ?
    C2 N3 C1 N1 . . . . -143.83(11) ?
    C5 N3 C1 N2 . . . . 177.42(10) ?
    C2 N3 C1 N2 . . . . 36.46(14) ?
    C1 N3 C2 C3 . . . . -160.75(10) ?
    C5 N3 C2 C3 . . . . 56.20(12) ?
    N3 C2 C3 O1 . . . . -58.69(12) ?
    C2 C3 O1 C4 . . . . 60.42(12) ?
    C3 O1 C4 C5 . . . . -59.34(13) ?
    C1 N3 C5 C4 . . . . 161.31(10) ?
    C2 N3 C5 C4 . . . . -54.67(12) ?
    O1 C4 C5 N3 . . . . 56.31(13) ?
loop_
    _geom_hbond_atom_site_label_D
    _geom_hbond_atom_site_label_H
    _geom_hbond_atom_site_label_A
    _geom_hbond_site_symmetry_A
    _geom_hbond_distance_DH
    _geom_hbond_distance_HA
    _geom_hbond_distance_DA
    _geom_hbond_angle_DHA
    _geom_hbond_publ_flag
    N2 H21 N1 4_444 0.90(2) 2.03(2) 2.9300(10)
                                             174.0(10)
                                                    y
    N2 H22 O1 10_544 0.88(2) 2.13(2) 3.0070(10)
                                              174.0(10)
                                                     y
_iucr_refine_instructions_details
;
TITL  JTSEP08 (I41/A)
CELL  0.71073 16.59100 16.59100  9.79390 90.00000 90.00000 90.00000
ZERR 16  0.00060  0.00060  0.00030  0.00000  0.00000  0.00000
LATT 2
SYMM -X+ 0.50000, -Y, Z+ 0.50000
SYMM -Y+ 0.75000, X+ 0.25000, Z+ 0.25000
SYMM Y+ 0.75000, -X+ 0.75000, Z+ 0.75000
SFAC N C O H
UNIT 48 80 16 176
TEMP -173
PLAN 10
FMAP 2
L.S. 5
BOND $H
ACTA
CONF
WGHT    0.030600    2.267400
FVAR       0.48640
N1    1   -0.144462    0.039503    0.301403    11.00000    0.01110    0.01492 =
         0.02174   -0.00515    0.00054   -0.00134
H11   4   -0.181323    0.004659    0.264486    11.00000    0.01932
N2    1   -0.060373   -0.035596    0.155356    11.00000    0.01057    0.01427 =
         0.02220   -0.00818   -0.00178    0.00074
H21   4   -0.104973   -0.060798    0.124772    11.00000    0.02213
H22   4   -0.012721   -0.058685    0.149138    11.00000    0.02455
N3    1   -0.005552    0.057192    0.307167    11.00000    0.01060    0.01335 =
         0.01366   -0.00560    0.00231   -0.00202
C1    2   -0.073961    0.020089    0.254554    11.00000    0.01293    0.00880 =
         0.01260   -0.00016   -0.00081   -0.00036
C2    2    0.062472    0.075825    0.216811    11.00000    0.01424    0.01720 =
         0.01595   -0.00430    0.00381   -0.00407
AFIX  23
H2A   4    0.050666    0.125179    0.163635    11.00000   -1.20000
H2B   4    0.071065    0.030893    0.151908    11.00000   -1.20000
AFIX   0
C3    2    0.137235    0.088316    0.301794    11.00000    0.01412    0.01967 =
         0.02317   -0.00497    0.00286   -0.00354
AFIX  23
H3A   4    0.150218    0.037940    0.351306    11.00000   -1.20000
H3B   4    0.183215    0.101336    0.241260    11.00000   -1.20000
AFIX   0
O1    3    0.125869    0.152285    0.397766    11.00000    0.01676    0.01963 =
         0.02132   -0.00520    0.00122   -0.00881
C4    2    0.060779    0.132898    0.487132    11.00000    0.01848    0.02601 =
         0.01530   -0.00636    0.00112   -0.00641
AFIX  23
H4A   4    0.053469    0.177188    0.553731    11.00000   -1.20000
H4B   4    0.074217    0.083362    0.538686    11.00000   -1.20000
AFIX   0
C5    2   -0.017363    0.119941    0.409772    11.00000    0.01452    0.01785 =
         0.01849   -0.00878    0.00190   -0.00138
AFIX  23
H5A   4   -0.060478    0.103633    0.473960    11.00000   -1.20000
H5B   4   -0.033986    0.170761    0.364901    11.00000   -1.20000
HKLF 4
REM   JTSEP08 (I41/A)
REM R1 =  0.0371 for   1341 Fo > 4sig(Fo)  and  0.0497 for all   1628 data
REM     94 parameters refined using      0 restraints
END
WGHT      0.0306      2.2674
REM Highest difference peak  0.269,  deepest hole -0.186,  1-sigma level  0.041
Q1    1   0.0973  0.0831  0.2647  11.00000  0.05    0.27
Q2    1  -0.0113  0.0863  0.3520  11.00000  0.05    0.23
Q3    1   0.0220  0.1272  0.4458  11.00000  0.05    0.21
Q4    1  -0.0398  0.0497  0.2651  11.00000  0.05    0.19
Q5    1   0.0298  0.0697  0.2575  11.00000  0.05    0.17
Q6    1   0.0455  0.2061  0.5054  11.00000  0.05    0.17
Q7    1  -0.1135  0.0496  0.2413  11.00000  0.05    0.16
Q8    1  -0.1023  0.0073  0.3219  11.00000  0.05    0.14
Q9    1   0.0801  0.1873  0.3729  11.00000  0.05    0.13
Q10   1   0.0979  0.1431  0.4421  11.00000  0.05    0.13
;
data_global
_journal_date_recd_electronic     2012-10-05
_journal_date_accepted     2012-10-08
_journal_name_full     'Acta Crystallographica, Section E'
_journal_year     2012
_journal_volume     68
_journal_issue     11
_journal_page_first     o3118
_journal_page_last     o3118
_journal_paper_category     QO
_journal_paper_doi     10.1107/S1600536812042201
_journal_coeditor_code     ZL2510
_publ_contact_author_name     'Dr. Ioannis Tiritiris'
_publ_contact_author_address
;
Fakult\"at Chemie/Organische Chemie
Hochschule Aalen
Beethovenstra\&se 1
D-73430 Aalen
Germany
;
_publ_contact_author_email     Ioannis.Tiritiris@htw-aalen.de
_publ_contact_author_fax     '49 7361 5762250'
_publ_contact_author_phone     '49 7361 5762230'
_publ_section_title
;
4-Morpholinecarboxamidine
;
loop_
    _publ_author_name
    _publ_author_address
    'Tiritiris, Ioannis'
;
 Fakult\"at Chemie/Organische Chemie
 Hochschule Aalen
 Beethovenstra\&se 1
 D-73430 Aalen
 Germany
;
