# Supplementary material for: 4-Morpholine­carboxamidine
Source: Acta Crystallogr Sect E Struct Rep Online. 2012 Oct 13;68(Pt 11):o3118. doi: 10.1107/S1600536812042201 (PMC3515223; doi:10.1107/S1600536812042201)
Supplement: Supplementary file 2 [file e-68-o3118-Isup2.hkl]

# 
# h,k,l, Fc-squared, Fo-squared, sigma(Fo-squared) and status flag 
# 
data_I
_shelx_title '  JTSEP08 (I41/A)' 
_shelx_refln_list_code          4 
_shelx_F_calc_maximum      203.36 
_exptl_crystal_F_000      1120.00 
_reflns_d_resolution_high  0.7551 
 
loop_ 
 _symmetry_equiv_pos_as_xyz 
'x,y,z'
'3/4-y,1/4+x,1/4+z'
'1/2-x,-y,1/2+z'
'3/4+y,3/4-x,3/4+z'
'-x,-y,-z'
'1/4+y,3/4-x,3/4-z'
'1/2+x,y,1/2-z'
'1/4-y,1/4+x,1/4-z'
'1/2+x,1/2+y,1/2+z'
'1/4-y,3/4+x,3/4+z'
'-x,1/2-y,z'
'1/4+y,1/4-x,1/4+z'
'1/2-x,1/2-y,1/2-z'
'3/4+y,1/4-x,1/4-z'
'x,1/2+y,-z'
'3/4-y,3/4+x,3/4-z' 
 
_cell_length_a    16.5910 
_cell_length_b    16.5910 
_cell_length_c     9.7939 
_cell_angle_alpha  90.000 
_cell_angle_beta   90.000 
_cell_angle_gamma  90.000 
 
_shelx_F_squared_multiplier     1.000 
 
loop_ 
 _refln_index_h 
 _refln_index_k 
 _refln_index_l 
 _refln_F_squared_calc 
 _refln_F_squared_meas 
 _refln_F_squared_sigma 
 _refln_observed_status 
   0   2   0       10.30       -2.54      2.54 o 
   2   2   0    38481.63    34229.14   1062.45 o 
  -2   4   0     1438.28     1353.71     26.59 o 
   0   4   0    15808.75    15098.56    477.42 o 
   2   4   0     6692.36     5970.81    198.83 o 
   4   4   0        2.62       -6.34      6.34 o 
  -4   6   0     3455.87     3687.58     63.32 o 
  -2   6   0     2131.11     2072.99     39.27 o 
   0   6   0      113.00      117.76      7.61 o 
   2   6   0      203.49      243.12     11.41 o 
   4   6   0     8719.54     8737.75    168.44 o 
   6   6   0     3777.68     4191.58     87.37 o 
  -6   8   0       46.87       13.95      7.61 o 
  -4   8   0        9.45       29.12      7.61 o 
  -2   8   0       23.70       59.51      7.61 o 
   0   8   0       83.86       94.98      8.88 o 
   2   8   0     1763.27     1796.94     40.53 o 
   4   8   0     5986.11     6256.96    124.10 o 
   6   8   0      252.64      225.41     12.68 o 
   8   8   0     1742.22     1838.74     45.61 o 
  -8  10   0      319.42      277.32     16.44 o 
  -6  10   0      147.61      193.76     12.68 o 
  -4  10   0      417.53      435.61     15.22 o 
  -2  10   0     6104.35     5717.54     98.78 o 
   0  10   0       41.01       31.66      7.61 o 
   2  10   0     1095.82     1142.25     26.59 o 
   4  10   0     1970.40     2076.79     46.88 o 
   6  10   0     2175.02     2392.11     55.71 o 
   8  10   0      674.82      721.81     26.59 o 
  10  10   0      142.10      119.03     15.22 o 
 -10  12   0       70.76       41.80     18.98 o 
  -8  12   0      124.31      110.19     16.44 o 
  -6  12   0      913.38      807.91     24.05 o 
  -4  12   0       40.42       20.25      8.88 o 
  -2  12   0    20205.67    20238.63    328.00 o 
   0  12   0     1123.44     1129.57     32.93 o 
   2  12   0      985.45     1090.30     35.46 o 
   4  12   0       56.74       63.32     12.68 o 
   6  12   0      809.69      854.78     24.05 o 
   8  12   0       49.28       41.80     13.95 o 
  10  12   0       35.56       16.44     15.22 o 
  12  12   0      885.67      867.42     34.19 o 
 -12  14   0      858.72      720.54     32.93 o 
 -10  14   0     1827.67     1908.35     54.44 o 
  -8  14   0      463.00      431.81     22.78 o 
  -6  14   0     2176.68     2245.23     49.37 o 
  -4  14   0     1683.75     1669.03     39.27 o 
  -2  14   0    18286.48    17633.79    288.73 o 
   0  14   0     6844.66     6850.91    139.32 o 
   2  14   0      629.47      574.93     27.85 o 
   4  14   0      608.20      645.85     27.85 o 
   6  14   0      112.29      134.24     13.95 o 
   8  14   0      203.13      184.88     17.71 o 
  10  14   0     3505.70     3654.65     84.83 o 
  12  14   0      125.58      117.76     21.51 o 
  14  14   0       62.65       63.32     21.51 o 
 -14  16   0      195.00      144.34     26.59 o 
 -12  16   0      389.17      425.51     30.39 o 
 -10  16   0     1407.20     1513.28     50.64 o 
  -8  16   0     1749.83     1857.72     54.44 o 
  -6  16   0       96.38      113.95     13.95 o 
  -4  16   0     1960.97     1924.84     45.61 o 
  -2  16   0        6.59      -15.22     15.22 o 
   0  16   0     1988.95     1923.57     44.34 o 
   2  16   0       66.15       60.78     17.71 o 
   4  16   0      400.92      410.29     18.98 o 
   6  16   0     1310.06     1294.20     34.19 o 
   8  16   0     2940.81     2866.99     62.05 o 
  10  16   0     2897.11     3026.55     68.39 o 
  12  16   0      698.91      707.90     30.39 o 
  14  16   0      562.90      576.20     35.46 o 
 -12  18   0       45.24       54.44     32.93 o 
 -10  18   0      191.57      183.61     25.32 o 
  -8  18   0     2327.93     2394.65     79.76 o 
  -6  18   0      540.23      467.27     25.32 o 
  -4  18   0      187.71      157.03     18.98 o 
  -2  18   0      526.72      511.61     30.39 o 
   0  18   0      579.14      500.20     24.05 o 
   2  18   0      724.63      737.03     32.93 o 
   4  18   0     1380.42     1354.98     39.27 o 
   6  18   0      511.32      536.93     29.12 o 
   8  18   0      610.72      605.32     30.39 o 
  10  18   0      407.36      445.76     27.85 o 
  12  18   0     1476.72     1391.71     50.64 o 
  -8  20   0      133.55       96.24     38.00 o 
  -6  20   0      832.85      823.13     40.53 o 
  -4  20   0      719.66      645.85     38.00 o 
  -2  20   0     1217.23     1165.03     41.80 o 
   0  20   0      166.58      143.08     22.78 o 
   2  20   0      177.44      207.66     25.32 o 
   4  20   0      838.77      809.18     36.73 o 
   6  20   0     1479.70     1506.94     50.64 o 
   8  20   0      970.98      867.42     39.27 o 
  -1   2   1      514.29      420.17     59.51 o 
   2   3   1     6215.67     6393.74    211.47 o 
  -3   4   1    16480.08    15725.83    192.18 o 
  -1   4   1     5262.57     5088.16     59.09 o 
   1   4   1     6362.49     5694.13    116.51 o 
   3   4   1     1073.98     1107.46     21.27 o 
  -4   5   1        6.46       -0.69      9.51 o 
  -2   5   1    23293.08    22197.94    251.63 o 
   0   5   1     2135.63     2070.08     27.31 o 
   2   5   1     6786.79     6211.34     85.48 o 
   4   5   1      821.70      820.32     15.68 o 
  -5   6   1        6.53        9.34      5.07 o 
  -3   6   1    19122.66    19369.60    219.37 o 
  -1   6   1     1112.25     1074.39     36.73 o 
   1   6   1    13801.87    13065.79    157.75 o 
   3   6   1       12.34       58.36      8.97 o 
   5   6   1      392.04      444.70     11.17 o 
  -6   7   1     2132.31     2088.73     31.00 o 
  -4   7   1       70.30      134.90      6.28 o 
  -2   7   1     3610.51     3740.24     46.06 o 
   0   7   1     6314.29     6702.13     78.78 o 
   2   7   1      619.94      645.95     12.52 o 
   4   7   1     1799.29     1967.47     30.00 o 
   6   7   1      203.26      197.47     17.10 o 
  -7   8   1       30.75       39.33      7.27 o 
  -5   8   1      452.98      545.52     25.34 o 
  -3   8   1     2909.58     3072.66     39.36 o 
  -1   8   1      375.09      359.71      8.97 o 
   1   8   1      496.09      590.78     12.05 o 
   3   8   1     2552.33     2850.50     38.57 o 
   5   8   1      175.46      158.93      8.07 o 
   7   8   1      514.53      461.49     14.23 o 
  -8   9   1      480.97      439.45     13.42 o 
  -6   9   1      116.62      114.98      8.48 o 
  -4   9   1      494.87      489.35     16.46 o 
  -2   9   1        2.29        3.80      5.07 o 
   0   9   1      257.84      271.52     13.93 o 
   2   9   1       37.21       40.89      6.28 o 
   4   9   1      473.47      505.58     12.05 o 
   6   9   1      210.24      184.46     25.32 o 
   8   9   1     1454.47     1414.67     26.82 o 
  -9  10   1       74.59       52.08     10.28 o 
  -7  10   1     3363.61     3287.97     47.60 o 
  -5  10   1     1092.82     1182.10     21.03 o 
  -3  10   1      257.64      258.92      9.38 o 
  -1  10   1      240.52      199.51      8.07 o 
   1  10   1      793.29      734.17     15.13 o 
   3  10   1     1602.19     1586.91     51.90 o 
   5  10   1      466.33      466.71     14.26 o 
   7  10   1        0.59       -1.19      7.01 o 
   9  10   1       58.84       47.05      9.38 o 
 -10  11   1      571.89      560.15     28.49 o 
  -8  11   1     2876.13     2827.24     84.83 o 
  -6  11   1     1409.44     1377.87     32.93 o 
  -4  11   1       29.75       27.77      6.68 o 
  -2  11   1     4368.21     4302.02     55.08 o 
   0  11   1     1068.34     1046.87     29.12 o 
   2  11   1      355.52      355.37     11.54 o 
   4  11   1      426.35      417.36     27.85 o 
   6  11   1      267.36      285.32     11.87 o 
   8  11   1      591.95      610.63     36.10 o 
  10  11   1      116.43      109.52     11.17 o 
 -11  12   1      280.62      259.04     17.84 o 
  -9  12   1       64.97       59.21     10.76 o 
  -7  12   1     1007.39     1038.11     20.69 o 
  -5  12   1     8277.21     8135.94     98.51 o 
  -3  12   1       17.84       -1.58     17.73 o 
  -1  12   1      278.78      287.48     23.42 o 
   1  12   1      284.76      257.56     17.10 o 
   3  12   1      334.04      354.87     11.87 o 
   5  12   1        8.60       35.32      8.48 o 
   7  12   1      103.69      156.64     16.46 o 
   9  12   1       25.57      -12.16     12.16 o 
  11  12   1      607.95      694.74     19.63 o 
 -12  13   1     2084.42     2202.72     44.32 o 
 -10  13   1       84.57       70.90     12.95 o 
  -8  13   1      962.04      842.72     32.91 o 
  -6  13   1     3931.30     3838.57     51.02 o 
  -4  13   1     1186.14     1198.39     22.78 o 
  -2  13   1      364.08      370.09     12.05 o 
   0  13   1        3.10       11.41      8.97 o 
   2  13   1      230.71      222.86     25.95 o 
   4  13   1      668.48      624.02     15.81 o 
   6  13   1       31.99       43.58      8.97 o 
   8  13   1       21.78       10.76     12.03 o 
  10  13   1       46.97       41.29     16.46 o 
  12  13   1     1390.23     1449.02     37.36 o 
 -13  14   1      106.93      101.86     13.85 o 
 -11  14   1      272.89      251.21     29.12 o 
  -9  14   1      300.48      233.95     32.93 o 
  -7  14   1      874.70      909.10     20.01 o 
  -5  14   1      949.87      881.53     19.23 o 
  -3  14   1     2715.41     2671.59     38.04 o 
  -1  14   1      128.67      148.56      9.49 o 
   1  14   1     1954.16     1938.61     31.55 o 
   3  14   1      870.17      864.00     20.01 o 
   5  14   1      309.02      258.55     11.54 o 
   7  14   1      231.24      179.82     11.63 o 
   9  14   1      734.26      761.20     18.33 o 
  11  14   1      780.98      804.94     25.97 o 
  13  14   1       32.44       47.79     16.94 o 
 -14  15   1      190.49      192.35     18.20 o 
 -12  15   1       69.13       71.17     20.90 o 
 -10  15   1        5.08        4.19     10.28 o 
  -8  15   1       19.57        8.31     25.97 o 
  -6  15   1      813.54      811.29     63.95 o 
  -4  15   1     4913.10     4928.36     64.91 o 
  -2  15   1     1178.70     1142.89     21.49 o 
   0  15   1     1461.42     1426.62     34.19 o 
   2  15   1     1639.57     1711.79     33.10 o 
   4  15   1      536.30      555.82     16.03 o 
   6  15   1     1387.63     1337.16     24.62 o 
   8  15   1      386.57      352.12     13.42 o 
  10  15   1      328.00      294.57     15.13 o 
  12  15   1     1004.81      977.15     25.93 o 
  14  15   1      315.79      322.53     22.72 o 
 -13  16   1       81.95       58.12     17.56 o 
 -11  16   1       11.23       14.79     13.85 o 
  -9  16   1      101.27      111.42     13.67 o 
  -7  16   1      461.31      456.61     16.39 o 
  -5  16   1      768.96      737.87     18.33 o 
  -3  16   1     1600.20     1568.63     32.93 o 
  -1  16   1      662.27      617.06     22.80 o 
   1  16   1     1094.12     1093.52     58.88 o 
   3  16   1     2067.44     2019.55     34.26 o 
   5  16   1        3.24       19.17     10.76 o 
   7  16   1      259.89      280.44     15.83 o 
   9  16   1        0.60        6.95     12.03 o 
  11  16   1      678.59      717.81     20.13 o 
  13  16   1     1129.13     1122.07     30.46 o 
 -12  17   1      103.02      149.20     19.15 o 
 -10  17   1      289.81      251.92     19.45 o 
  -8  17   1      494.57      528.52     20.07 o 
  -6  17   1      445.85      417.59     16.54 o 
  -4  17   1       82.33       80.54     23.44 o 
  -2  17   1       79.68       62.25     10.04 o 
   0  17   1       58.12       65.28     11.41 o 
   2  17   1        7.52       24.44     11.54 o 
   4  17   1     1550.88     1583.75     30.10 o 
   6  17   1      125.58      101.60     10.96 o 
   8  17   1     2463.51     2550.52     41.63 o 
  10  17   1     1572.64     1703.54     51.90 o 
  12  17   1        2.18        3.61     25.95 o 
 -11  18   1       71.14      120.98     24.68 o 
  -9  18   1      872.03      869.87     30.42 o 
  -7  18   1      379.36      348.75     20.25 o 
  -5  18   1        1.17        8.60     15.83 o 
  -3  18   1     1076.08     1078.74     27.85 o 
  -1  18   1       54.68       53.72     11.54 o 
   1  18   1       67.87       73.69     12.05 o 
   3  18   1       51.69       49.93     11.54 o 
   5  18   1        0.00        2.97     12.42 o 
   7  18   1        1.25       -7.57     12.66 o 
   9  18   1       88.84      119.27     14.56 o 
  11  18   1     2261.90     2153.26     46.11 o 
 -10  19   1      156.07      174.08     21.92 o 
  -8  19   1      593.13      640.58     26.41 o 
  -6  19   1      186.70      192.52     15.21 o 
  -4  19   1     1359.26     1421.01     32.09 o 
  -2  19   1      447.66      415.75     36.73 o 
   0  19   1       10.51       14.07     12.05 o 
   2  19   1      823.86      809.26     58.25 o 
   4  19   1      373.22      402.17     16.11 o 
   6  19   1      103.97      116.86     15.13 o 
   8  19   1      486.76      454.46     31.02 o 
  10  19   1       80.86       73.19     17.10 o 
  -7  20   1        2.28       -6.49     19.63 o 
  -5  20   1      722.97      771.78     43.68 o 
  -3  20   1       37.75       54.24     14.51 o 
  -1  20   1      308.30      331.15     37.34 o 
   1  20   1       35.84       58.95     15.81 o 
   3  20   1        9.30       -1.02     10.54 o 
   5  20   1      120.27      119.06     15.64 o 
   7  20   1      120.06      129.82     24.68 o 
  -6  21   1       25.31        8.12     21.03 o 
  -4  21   1       99.22      116.67     24.68 o 
  -2  21   1      701.27      755.38     44.95 o 
   0  21   1       70.06       55.98     18.96 o 
   2  21   1      221.69      236.10     27.88 o 
   4  21   1      210.75      193.30     19.42 o 
   6  21   1      289.17      242.26     22.08 o 
   2   2   2      175.19      232.30     26.59 o 
  -1   3   2    13829.08    13620.36    194.96 o 
   1   3   2    10872.81    10260.99    146.64 o 
   3   3   2      205.84      153.24      6.97 o 
  -2   4   2     3770.49     3451.29     45.43 o 
   0   4   2    16628.51    15340.87    162.88 o 
   2   4   2       14.36        9.78      8.88 o 
   4   4   2     3751.00     3916.52     78.51 o 
  -3   5   2     7478.64     7941.48     98.62 o 
  -1   5   2       53.15       50.99      6.95 o 
   1   5   2      649.78      610.84     25.97 o 
   3   5   2     8030.54     8074.03    108.34 o 
   5   5   2     2238.70     2419.22     36.08 o 
  -4   6   2       28.31       38.10      5.16 o 
  -2   6   2      653.72      673.53     12.05 o 
   0   6   2      377.91      425.49      8.07 o 
   2   6   2       75.23       69.83      9.49 o 
   4   6   2      608.32      588.96     20.90 o 
   6   6   2     1550.73     1639.72     27.17 o 
  -5   7   2      504.91      628.27     15.20 o 
  -3   7   2     4656.16     4989.64     63.80 o 
  -1   7   2        2.93       -3.66      4.44 o 
   1   7   2      341.60      318.67     10.78 o 
   3   7   2      579.70      682.85     12.76 o 
   5   7   2       41.37       24.59      6.09 o 
   7   7   2       12.62        9.67      6.52 o 
  -6   8   2       15.79       37.12     22.78 o 
  -4   8   2       46.38       60.00      8.24 o 
  -2   8   2    14875.09    14871.70    169.66 o 
   0   8   2     4400.36     4662.40     56.84 o 
   2   8   2      378.53      354.25     11.54 o 
   4   8   2      367.16      357.61     10.64 o 
   6   8   2     4466.56     4762.71     68.05 o 
   8   8   2      926.49      916.18     20.61 o 
  -7   9   2        2.84       -3.17      8.07 o 
  -5   9   2     1137.12     1167.21     20.91 o 
  -3   9   2      414.13      389.34     12.66 o 
  -1   9   2     6512.32     6583.58     77.89 o 
   1   9   2     4747.26     4889.38     68.95 o 
   3   9   2     3436.38     3539.36     79.15 o 
   5   9   2     1185.29     1145.92     20.69 o 
   7   9   2      354.69      347.40     12.95 o 
   9   9   2      633.44      653.74     24.71 o 
  -8  10   2        8.64        7.91      8.63 o 
  -6  10   2     2072.16     2119.11     33.15 o 
  -4  10   2     2373.18     2636.55     35.81 o 
  -2  10   2     1030.70     1141.58     24.05 o 
   0  10   2      482.06      443.29     10.28 o 
   2  10   2     1908.78     2007.56     53.19 o 
   4  10   2      302.81      337.04     10.64 o 
   6  10   2      218.74      202.68     12.03 o 
   8  10   2       69.10       77.76     10.28 o 
  10  10   2     1892.43     1829.67     33.99 o 
  -9  11   2      131.84       96.88     10.64 o 
  -7  11   2     1173.90     1191.24     23.08 o 
  -5  11   2      316.22      327.87     22.80 o 
  -3  11   2      119.74      123.29      8.48 o 
  -1  11   2      647.58      650.08     23.44 o 
   1  11   2       79.20       93.26     13.31 o 
   3  11   2       38.61       60.42     13.29 o 
   5  11   2      244.76      291.23     27.22 o 
   7  11   2     1225.82     1251.71     38.63 o 
   9  11   2       26.93       17.10      8.97 o 
  11  11   2        2.76      -19.00     24.07 o 
 -10  12   2     1210.42     1038.91     50.02 o 
  -8  12   2      778.50      718.17     18.74 o 
  -6  12   2       43.77       53.65     12.66 o 
  -4  12   2      882.43      895.82     59.53 o 
  -2  12   2      330.38      308.73     11.17 o 
   0  12   2      185.49      158.39     20.25 o 
   2  12   2      702.65      746.72     27.24 o 
   4  12   2      331.94      348.83     12.16 o 
   6  12   2       15.41        5.15      7.01 o 
   8  12   2     2649.14     2742.36     60.15 o 
  10  12   2       18.59        3.42     10.28 o 
  12  12   2      361.55      365.22     17.73 o 
 -11  13   2     3108.04     3093.11     94.34 o 
  -9  13   2     1621.65     1707.35     31.90 o 
  -7  13   2       87.06      104.07     10.76 o 
  -5  13   2     2947.05     3025.48     45.25 o 
  -3  13   2     2406.98     2317.01     34.45 o 
  -1  13   2     3631.58     3529.13     47.46 o 
   1  13   2     1033.82     1011.91     22.39 o 
   3  13   2      102.92      115.81     33.56 o 
   5  13   2      887.10      799.66     24.05 o 
   7  13   2     1978.58     2077.78     32.69 o 
   9  13   2      501.35      489.38     15.19 o 
  11  13   2      225.60      209.84     14.51 o 
  13  13   2      167.82      157.13     13.98 o 
 -12  14   2        4.73        8.50     15.13 o 
 -10  14   2     1815.03     1757.68     37.60 o 
  -8  14   2      256.27      221.13     20.88 o 
  -6  14   2      318.01      284.17     13.67 o 
  -4  14   2     3318.68     3316.50     86.73 o 
  -2  14   2      747.30      731.11     16.03 o 
   0  14   2     1024.10      936.69     20.36 o 
   2  14   2     1520.29     1447.12     28.49 o 
   4  14   2      348.78      345.79     38.61 o 
   6  14   2     1631.73     1652.14     27.77 o 
   8  14   2      813.26      746.27     17.84 o 
  10  14   2        0.18        0.59     10.04 o 
  12  14   2      206.36      230.46     16.11 o 
  14  14   2      241.78      248.35     17.44 o 
 -13  15   2      693.55      709.68     31.02 o 
 -11  15   2        7.26        8.33     15.49 o 
  -9  15   2      576.45      511.82     19.45 o 
  -7  15   2      105.78       94.94     10.96 o 
  -5  15   2      174.95      164.30     11.17 o 
  -3  15   2       76.14       73.65     19.00 o 
  -1  15   2       12.40       19.85      8.20 o 
   1  15   2     3166.54     3068.16     96.88 o 
   3  15   2      501.47      477.53     15.49 o 
   5  15   2     2263.12     2280.85     36.75 o 
   7  15   2      656.61      631.43     16.54 o 
   9  15   2       26.78        9.49     19.63 o 
  11  15   2     1391.35     1422.41     29.76 o 
  13  15   2       29.55       47.66     19.63 o 
  15  15   2       12.87       -3.25     23.27 o 
 -14  16   2       92.64       94.58     20.01 o 
 -12  16   2      135.96      149.70     17.63 o 
 -10  16   2     1915.97     2013.90     43.77 o 
  -8  16   2      255.28      225.79     14.90 o 
  -6  16   2       15.68       31.93     10.64 o 
  -4  16   2      578.05      506.91     15.64 o 
  -2  16   2      334.76      346.62     17.71 o 
   0  16   2      870.97      825.67     21.49 o 
   2  16   2      444.05      437.47     15.19 o 
   4  16   2      777.17      764.11     20.69 o 
   6  16   2      496.31      466.74     15.13 o 
   8  16   2     1526.73     1571.44     29.02 o 
  10  16   2        0.91       -4.07     12.65 o 
  12  16   2        6.65       -7.05     13.98 o 
  14  16   2       73.02       80.94     22.17 o 
 -13  17   2        8.02       13.98     20.85 o 
 -11  17   2      286.10      259.40     23.28 o 
  -9  17   2      648.52      592.60     63.32 o 
  -7  17   2      272.47      288.88     14.58 o 
  -5  17   2      182.65      173.95     12.05 o 
  -3  17   2      825.73      838.04     20.91 o 
  -1  17   2        1.97       -5.84     21.54 o 
   1  17   2      390.32      380.85     18.98 o 
   3  17   2      407.20      353.63     14.90 o 
   5  17   2        1.26        4.42     17.10 o 
   7  17   2      241.12      210.39     27.24 o 
   9  17   2       31.50       52.90     12.95 o 
  11  17   2       93.45      122.37     14.23 o 
  13  17   2      144.53      146.64     17.79 o 
 -12  18   2       46.21       27.85     38.00 o 
 -10  18   2      365.58      329.76     32.93 o 
  -8  18   2      210.18      161.16     16.11 o 
  -6  18   2      116.78      135.83     17.73 o 
  -4  18   2        7.62       22.68     12.66 o 
  -2  18   2        4.48        3.26     17.10 o 
   0  18   2      292.37      281.47     15.81 o 
   2  18   2        6.82        1.57     11.24 o 
   4  18   2     1069.56     1122.94     34.19 o 
   6  18   2      617.24      565.45     32.29 o 
   8  18   2      547.50      559.49     19.23 o 
  10  18   2      117.63      119.10     14.51 o 
  12  18   2        8.79       -5.07     19.36 o 
  -9  19   2      406.40      417.52     24.95 o 
  -7  19   2      826.30      927.11     37.34 o 
  -5  19   2      188.45      175.46     15.13 o 
  -3  19   2      326.94      281.12     15.81 o 
  -1  19   2       31.43       47.60     15.20 o 
   1  19   2       41.90       35.98     11.90 o 
   3  19   2      247.49      196.86     15.64 o 
   5  19   2      156.66      164.26     22.78 o 
   7  19   2        6.10      -12.66     22.80 o 
   9  19   2        1.36       10.21     17.03 o 
  -8  20   2     1052.64     1040.23     39.81 o 
  -6  20   2        5.59        3.25     14.23 o 
  -4  20   2      154.72      168.30     18.21 o 
  -2  20   2        0.40       25.73     13.67 o 
   0  20   2      120.66      109.01     14.26 o 
   2  20   2        0.30       16.31     14.51 o 
   4  20   2      176.90      177.74     15.19 o 
   6  20   2      365.92      299.08     24.05 o 
   8  20   2      204.12      214.16     22.80 o 
  -5  21   2      941.64      924.89     42.16 o 
  -3  21   2      488.00      465.28     27.22 o 
  -1  21   2      215.51      257.00     21.66 o 
   1  21   2       59.72       91.81     19.55 o 
   3  21   2      247.06      219.17     24.27 o 
   5  21   2      130.07      120.06     18.50 o 
   0   1   3      957.31      864.93     18.98 o 
  -1   2   3      710.29      761.02     13.81 o 
   1   2   3       54.22       12.79      6.95 o 
  -2   3   3      994.17      907.41     17.03 o 
   0   3   3    15749.63    15129.17    170.57 o 
   2   3   3     4902.40     4597.29     78.32 o 
  -3   4   3       11.56       15.69      5.38 o 
  -1   4   3       65.49       79.80      3.59 o 
   1   4   3      901.49      936.82     15.20 o 
   3   4   3     4117.75     4146.60     70.73 o 
  -4   5   3      418.35      458.91     11.87 o 
  -2   5   3        3.28       -2.85      6.34 o 
   0   5   3    29491.11    29477.11    348.41 o 
   2   5   3     1793.46     1820.97     24.07 o 
   4   5   3     4615.82     4310.43     60.43 o 
  -5   6   3       27.87       57.81      6.33 o 
  -3   6   3     6654.47     6632.22     85.62 o 
  -1   6   3     4172.18     3993.14     52.56 o 
   1   6   3     5052.72     5091.11     64.00 o 
   3   6   3     2564.05     2652.45     35.87 o 
   5   6   3     1414.56     1378.12     22.39 o 
  -6   7   3      785.42      849.62     18.37 o 
  -4   7   3     2087.81     2112.20     31.55 o 
  -2   7   3    41355.65    42117.14    468.31 o 
   0   7   3     9281.45     9973.33    108.07 o 
   2   7   3       40.85      271.95     16.46 o 
   4   7   3      544.87      506.98     10.96 o 
   6   7   3       20.97       32.22      5.78 o 
  -7   8   3     1591.81     1728.07     29.73 o 
  -5   8   3        1.27       -2.63      9.51 o 
  -3   8   3      259.11      249.98      8.83 o 
  -1   8   3     5406.59     5728.91     65.70 o 
   1   8   3     1427.02     1484.79     46.85 o 
   3   8   3      664.63      681.50     13.06 o 
   5   8   3      519.30      489.84     19.00 o 
   7   8   3      156.29      141.12      8.97 o 
  -8   9   3     1081.20     1158.11     21.43 o 
  -6   9   3       12.26       14.54      6.68 o 
  -4   9   3       11.67       -0.38     15.83 o 
  -2   9   3     1572.09     1738.79     24.62 o 
   0   9   3     1844.50     2015.39     26.14 o 
   2   9   3     1091.73     1126.94     19.45 o 
   4   9   3      535.06      493.83     11.54 o 
   6   9   3       68.09       79.56      8.20 o 
   8   9   3      439.09      453.36     17.10 o 
  -9  10   3     4415.46     4314.04    146.90 o 
  -7  10   3      858.78      835.08     20.61 o 
  -5  10   3       56.74      100.14      7.92 o 
  -3  10   3      393.86      381.94     11.24 o 
  -1  10   3      548.96      536.02     13.95 o 
   1  10   3      618.44      579.94     13.29 o 
   3  10   3       43.37       68.06     63.95 o 
   5  10   3       16.13       10.24      5.38 o 
   7  10   3     1415.20     1388.61     24.62 o 
   9  10   3      319.83      380.16     18.34 o 
 -10  11   3     1776.29     1846.77     33.99 o 
  -8  11   3       96.00       93.90     20.27 o 
  -6  11   3       84.37      122.97      9.74 o 
  -4  11   3      670.84      743.32     17.10 o 
  -2  11   3     4364.12     4549.89     64.56 o 
   0  11   3       10.95        1.13      6.97 o 
   2  11   3     1777.38     1837.89     28.85 o 
   4  11   3     3210.34     3226.94     45.92 o 
   6  11   3      840.64      838.93     19.71 o 
   8  11   3       85.90       59.21      8.97 o 
  10  11   3       29.80       60.04     10.04 o 
 -11  12   3      384.50      370.34     16.54 o 
  -9  12   3      405.38      370.23     16.11 o 
  -7  12   3     3867.36     3688.30     54.98 o 
  -5  12   3       42.13       56.03      8.83 o 
  -3  12   3        8.20       29.89      7.27 o 
  -1  12   3     1089.67     1163.85     20.13 o 
   1  12   3      326.74      333.38     10.96 o 
   3  12   3       73.98       52.24      7.49 o 
   5  12   3     1274.02     1301.54     23.42 o 
   7  12   3      425.52      406.92     13.79 o 
   9  12   3       85.01       64.88      7.81 o 
  11  12   3      463.11      440.41     15.64 o 
 -12  13   3       65.19       75.09     20.27 o 
 -10  13   3     1518.91     1475.15     36.20 o 
  -8  13   3     2010.80     2116.01     37.09 o 
  -6  13   3       34.88       40.32      8.83 o 
  -4  13   3      133.14      142.38     10.28 o 
  -2  13   3        4.36       14.72     13.93 o 
   0  13   3      973.98      948.62     19.15 o 
   2  13   3      432.05      339.11     12.16 o 
   4  13   3       52.06       34.96      7.67 o 
   6  13   3      205.36      192.85     10.75 o 
   8  13   3       19.15       16.27      8.83 o 
  10  13   3     1964.74     1986.96     38.63 o 
  12  13   3      735.75      698.39     29.76 o 
 -13  14   3      361.13      360.47     34.81 o 
 -11  14   3        2.85      -10.12     10.12 o 
  -9  14   3      184.29      164.63     15.19 o 
  -7  14   3     1537.94     1431.30     28.29 o 
  -5  14   3      834.15      706.34     17.84 o 
  -3  14   3      382.76      371.13     27.22 o 
  -1  14   3       35.55        8.57      9.49 o 
   1  14   3      488.44      429.38     18.37 o 
   3  14   3     2420.58     2242.88     93.71 o 
   5  14   3      473.23      439.60     30.39 o 
   7  14   3      253.49      248.35     21.54 o 
   9  14   3       70.06       79.09      9.38 o 
  11  14   3      306.34      301.04     14.26 o 
  13  14   3       39.61       51.90     13.42 o 
 -14  15   3        3.04       11.99     14.51 o 
 -12  15   3      112.81      127.71     15.20 o 
 -10  15   3        7.88       -9.42      9.42 o 
  -8  15   3      249.83      228.66     14.51 o 
  -6  15   3       56.39       58.14     10.28 o 
  -4  15   3       21.16       11.41      8.07 o 
  -2  15   3      103.45      102.65      8.97 o 
   0  15   3       79.53       77.44     10.54 o 
   2  15   3      802.08      741.46     29.76 o 
   4  15   3      320.58      343.56     13.33 o 
   6  15   3      963.62      958.73     22.82 o 
   8  15   3       13.44       17.73      8.97 o 
  10  15   3       17.58       20.04     10.31 o 
  12  15   3        3.69       12.14     24.71 o 
  14  15   3      279.04      260.60     18.96 o 
 -13  16   3       49.86       30.20     17.63 o 
 -11  16   3       43.40       37.77     20.27 o 
  -9  16   3      182.06      143.17     14.90 o 
  -7  16   3       38.60       23.27     10.04 o 
  -5  16   3       13.58       22.03     11.39 o 
  -3  16   3     1071.92     1035.52     29.12 o 
  -1  16   3       12.09        0.48      6.52 o 
   1  16   3        0.29       -8.43      9.49 o 
   3  16   3       40.74       30.34      8.80 o 
   5  16   3     5649.65     5690.34     84.04 o 
   7  16   3       37.33       44.89     15.20 o 
   9  16   3     1118.85     1049.58     49.39 o 
  11  16   3      234.77      233.44     14.56 o 
  13  16   3       53.30       51.21     16.62 o 
 -12  17   3       48.48       32.96     17.79 o 
 -10  17   3      218.52      191.22     19.15 o 
  -8  17   3       74.23       61.02     13.98 o 
  -6  17   3      679.79      639.11     20.91 o 
  -4  17   3        0.63       -8.09     10.75 o 
  -2  17   3      172.70      151.46     12.65 o 
   0  17   3      291.57      323.19     19.61 o 
   2  17   3     1372.91     1413.37     34.83 o 
   4  17   3       50.00       47.79     10.31 o 
   6  17   3      128.26      131.67     19.00 o 
   8  17   3      449.98      436.82     24.07 o 
  10  17   3      114.56      108.88     26.61 o 
  12  17   3      429.74      403.04     21.28 o 
 -11  18   3       26.17       52.23     19.11 o 
  -9  18   3       48.22       50.58     15.13 o 
  -7  18   3      686.06      648.64     48.76 o 
  -5  18   3      392.38      392.88     15.64 o 
  -3  18   3      402.48      432.25     18.86 o 
  -1  18   3      271.65      281.53     16.38 o 
   1  18   3      192.24      159.31     14.26 o 
   3  18   3      716.09      755.85     21.60 o 
   5  18   3       16.99       26.77     12.16 o 
   7  18   3       15.88       13.49     14.16 o 
   9  18   3       37.49       28.90     26.59 o 
  11  18   3       22.56       23.41     34.19 o 
  -8  19   3       86.29      102.52     19.15 o 
  -6  19   3      423.85      412.92     29.76 o 
  -4  19   3      616.28      626.06     29.12 o 
  -2  19   3      508.23      588.06     32.91 o 
   0  19   3      250.03      236.42     24.71 o 
   2  19   3      535.89      554.80     67.12 o 
   4  19   3        7.18       19.27     12.65 o 
   6  19   3      146.91      119.40     14.23 o 
   8  19   3      168.03      193.46     17.06 o 
  -7  20   3        9.51       25.61     17.30 o 
  -5  20   3       11.17       17.25     16.11 o 
  -3  20   3       67.63       26.91     32.91 o 
  -1  20   3     1526.93     1517.71     44.78 o 
   1  20   3      126.27      104.09     20.90 o 
   3  20   3      254.10      269.48     32.93 o 
   5  20   3      213.96      198.43     19.46 o 
   7  20   3       18.20       -0.61     11.63 o 
  -4  21   3     1252.77     1291.12     56.68 o 
  -2  21   3      945.16     1026.25     36.02 o 
   0  21   3      114.57      144.98     18.42 o 
   2  21   3      123.81      118.15     20.33 o 
   4  21   3        0.44        5.07     20.25 o 
   0   0   4      288.99      336.83     16.44 o 
   1   1   4     1302.84     1310.64     27.85 o 
   0   2   4      936.83      897.85     17.71 o 
   2   2   4        1.76        6.59      6.95 o 
  -1   3   4      159.37      163.79      5.71 o 
   1   3   4      802.43      831.01     15.83 o 
   3   3   4      534.48      474.54     27.22 o 
  -2   4   4     1278.52     1419.66     22.82 o 
   0   4   4      248.71      217.50      4.40 o 
   2   4   4        1.24       19.00      6.28 o 
   4   4   4      717.21      748.63     13.85 o 
  -3   5   4      415.31      496.29     15.83 o 
  -1   5   4     5482.21     6031.69     81.06 o 
   1   5   4     6032.23     6537.68     82.84 o 
   3   5   4       42.83       46.59      6.32 o 
   5   5   4     4286.19     4429.15     62.18 o 
  -4   6   4     3893.98     3917.21     53.17 o 
  -2   6   4     7441.45     8102.53     94.47 o 
   0   6   4        0.98        7.19      3.96 o 
   2   6   4     5488.42     5252.85     66.51 o 
   4   6   4     4289.59     4593.98     59.15 o 
   6   6   4       91.49       78.38      6.09 o 
  -5   7   4     2842.09     3057.34     46.12 o 
  -3   7   4        0.82        5.07      3.59 o 
  -1   7   4     7232.91     7455.48    143.10 o 
   1   7   4     2184.17     2214.64     33.15 o 
   3   7   4     1519.60     1397.18     34.19 o 
   5   7   4     8202.45     8245.80    103.85 o 
   7   7   4     1273.34     1284.80     53.17 o 
  -6   8   4        2.45        7.61      8.20 o 
  -4   8   4      115.64      119.92     15.83 o 
  -2   8   4     2794.98     3003.19     38.00 o 
   0   8   4     2492.18     2831.02    102.58 o 
   2   8   4     1830.71     1832.59    120.95 o 
   4   8   4     2428.08     2391.24     33.78 o 
   6   8   4       36.83       17.08      6.32 o 
   8   8   4     2066.09     2205.97     32.99 o 
  -7   9   4     1682.08     1800.99     39.88 o 
  -5   9   4      450.74      417.42     12.86 o 
  -3   9   4       85.81       63.32      6.28 o 
  -1   9   4       77.06       75.37      5.38 o 
   1   9   4      132.79       66.10      7.61 o 
   3   9   4     1839.52     1882.08     30.87 o 
   5   9   4     3081.54     3083.42     42.87 o 
   7   9   4      560.91      583.36     16.03 o 
   9   9   4     2702.38     2713.84    110.17 o 
  -8  10   4      341.30      327.44     11.63 o 
  -6  10   4      630.24      657.11     19.00 o 
  -4  10   4     1759.61     1714.01     25.97 o 
  -2  10   4        0.04       -3.96      3.96 o 
   0  10   4     1728.81     1827.14     29.76 o 
   2  10   4       53.88       54.93      5.54 o 
   4  10   4     1545.00     1561.16     24.95 o 
   6  10   4      689.14      639.95     15.20 o 
   8  10   4        2.54        0.00     18.98 o 
  10  10   4       12.12       -8.01      9.49 o 
  -9  11   4     1038.22     1221.10     46.22 o 
  -7  11   4      123.18       75.19     10.04 o 
  -5  11   4      409.80      441.78     13.06 o 
  -3  11   4      711.91      721.78     22.15 o 
  -1  11   4      179.62      200.47      8.86 o 
   1  11   4      249.31      258.59      9.13 o 
   3  11   4      249.81      246.02      9.94 o 
   5  11   4     3747.88     3716.80     52.82 o 
   7  11   4      754.05      801.35     17.30 o 
   9  11   4       67.76       79.69     10.28 o 
  11  11   4       18.05       34.73     25.95 o 
 -10  12   4     4083.67     4017.67    166.51 o 
  -8  12   4      326.83      249.92     13.57 o 
  -6  12   4      837.63      867.79     23.42 o 
  -4  12   4      394.08      413.76     12.95 o 
  -2  12   4        0.66       11.41      5.38 o 
   0  12   4     1136.39     1139.23     21.27 o 
   2  12   4      221.36      198.54     13.93 o 
   4  12   4     2541.45     2460.20     76.61 o 
   6  12   4       64.16       77.27      7.94 o 
   8  12   4       19.20       24.12      8.20 o 
  10  12   4     2197.27     2241.43     38.00 o 
  12  12   4      106.93       98.10     11.49 o 
 -11  13   4      958.59      924.09     24.13 o 
  -9  13   4     1248.96     1174.30     73.44 o 
  -7  13   4     1320.95     1121.49     24.83 o 
  -5  13   4        3.95       12.52      7.92 o 
  -3  13   4       14.65       -9.87     13.29 o 
  -1  13   4      265.01      208.01     15.83 o 
   1  13   4       18.92       11.10      7.01 o 
   3  13   4        6.66       -2.90      7.06 o 
   5  13   4     5128.44     5326.15     76.61 o 
   7  13   4      141.10      112.59      9.78 o 
   9  13   4      110.66      118.83     10.04 o 
  11  13   4      323.42      290.15     26.61 o 
  13  13   4        1.01        9.06     29.12 o 
 -12  14   4       14.89       15.50     12.76 o 
 -10  14   4       80.37       85.31     20.27 o 
  -8  14   4       15.49       39.71     12.66 o 
  -6  14   4      212.69      179.50     12.42 o 
  -4  14   4      158.67      118.71      8.48 o 
  -2  14   4       29.70       24.07     11.39 o 
   0  14   4      124.64       76.79      8.20 o 
   2  14   4     3040.59     3084.47     46.50 o 
   4  14   4     1954.74     1891.07     32.29 o 
   6  14   4       78.57       63.09     14.56 o 
   8  14   4     1863.10     1910.11     32.60 o 
  10  14   4        8.18       14.32      9.38 o 
  12  14   4       13.35       21.68     10.04 o 
  14  14   4       74.33       56.60     16.38 o 
 -13  15   4        5.87        5.43     19.61 o 
 -11  15   4      583.72      604.69     22.39 o 
  -9  15   4      113.06       82.37     25.97 o 
  -7  15   4      255.91      267.11     15.13 o 
  -5  15   4      995.52      993.76     21.43 o 
  -3  15   4      251.36      236.65     12.43 o 
  -1  15   4      198.92      210.92     12.43 o 
   1  15   4       47.15       32.67      8.44 o 
   3  15   4     3012.33     2997.98     47.40 o 
   5  15   4      663.29      621.15     17.56 o 
   7  15   4      119.74      117.04     20.90 o 
   9  15   4       30.08       13.70      8.63 o 
  11  15   4      183.42      166.28     17.73 o 
  13  15   4       66.17       70.68     15.90 o 
 -12  16   4      159.32      156.56     18.20 o 
 -10  16   4      671.38      635.73     27.08 o 
  -8  16   4      255.75      281.98     17.30 o 
  -6  16   4        6.83       22.78     10.76 o 
  -4  16   4       67.25       36.73     12.16 o 
  -2  16   4       13.41       27.74      9.74 o 
   0  16   4      256.76      251.59     11.90 o 
   2  16   4       10.30        3.30     13.95 o 
   4  16   4      425.86      410.95     15.19 o 
   6  16   4       90.37       58.10     10.75 o 
   8  16   4      359.44      332.21     25.32 o 
  10  16   4      138.44      137.13     11.87 o 
  12  16   4        0.18      -13.04     13.04 o 
 -11  17   4      344.20      358.59     21.81 o 
  -9  17   4       99.06      108.77     15.68 o 
  -7  17   4       28.66       36.08     12.03 o 
  -5  17   4       61.01       60.10     10.28 o 
  -3  17   4      216.25      253.99     13.33 o 
  -1  17   4       97.41      120.72     11.87 o 
   1  17   4      125.26      120.62     12.16 o 
   3  17   4        1.80        8.62     10.08 o 
   5  17   4      236.12      200.65     20.88 o 
   7  17   4       39.57       50.33     11.87 o 
   9  17   4      746.93      820.07     24.32 o 
  11  17   4       41.50       62.93     17.73 o 
 -10  18   4      119.21       98.74     23.08 o 
  -8  18   4       93.39       68.07     15.49 o 
  -6  18   4      212.32      220.31     15.49 o 
  -4  18   4      940.56      984.79     27.38 o 
  -2  18   4       48.89       35.60     11.49 o 
   0  18   4       99.86      128.21     13.79 o 
   2  18   4      859.71      881.40     23.42 o 
   4  18   4       65.68       77.69     12.16 o 
   6  18   4       80.12       97.03     13.06 o 
   8  18   4      119.58      113.46     15.68 o 
  10  18   4      120.00      108.98     31.02 o 
  -7  19   4      777.03      851.23     29.82 o 
  -5  19   4       46.57       33.63     15.81 o 
  -3  19   4       24.12       64.06     15.45 o 
  -1  19   4       48.89       71.61     17.10 o 
   1  19   4      159.58      137.19     13.57 o 
   3  19   4      170.67      176.83     16.44 o 
   5  19   4       25.72       23.95     14.59 o 
   7  19   4       16.47      -12.47     12.47 o 
  -6  20   4        1.34        2.85     20.13 o 
  -4  20   4       54.88       82.79     18.92 o 
  -2  20   4      122.97      158.14     18.87 o 
   0  20   4       83.95       94.21     15.45 o 
   2  20   4        3.95       28.05     27.22 o 
   4  20   4       16.77       31.71     17.10 o 
   6  20   4      657.04      720.33     28.63 o 
   0   1   5        0.25        6.34      3.80 o 
  -1   2   5     1053.62     1115.66     21.51 o 
   1   2   5     3914.85     3919.33     65.85 o 
  -2   3   5     1607.43     1591.77     44.34 o 
   0   3   5      687.49      836.55     31.02 o 
   2   3   5     2971.48     3078.83     61.84 o 
  -3   4   5       87.78       82.26      7.01 o 
  -1   4   5      156.73      202.62     13.93 o 
   1   4   5     1506.66     1509.84     21.47 o 
   3   4   5        4.60      -11.39     11.39 o 
  -4   5   5     1391.76     1498.04     88.02 o 
  -2   5   5      209.21      262.87     11.39 o 
   0   5   5      158.45      126.39      4.22 o 
   2   5   5     1088.58     1056.01     18.37 o 
   4   5   5       85.01       71.67      9.49 o 
  -5   6   5     1410.89     1519.26     25.03 o 
  -3   6   5      184.87      253.28      8.07 o 
  -1   6   5      958.75      951.09     31.66 o 
   1   6   5      503.32      523.43     11.24 o 
   3   6   5     5440.41     5591.08     85.49 o 
   5   6   5        6.22       23.34      7.59 o 
  -6   7   5        0.64        1.94      8.88 o 
  -4   7   5     4565.31     4821.41     64.59 o 
  -2   7   5      126.94      186.30     12.05 o 
   0   7   5     1396.58     1365.73     22.19 o 
   2   7   5     4909.11     5046.43    148.17 o 
   4   7   5       95.99      150.18      5.67 o 
   6   7   5     1551.88     1527.25     29.12 o 
  -7   8   5     3354.83     3280.97     46.85 o 
  -5   8   5     1024.83     1060.42     27.88 o 
  -3   8   5     2074.87     2310.40     36.73 o 
  -1   8   5     2566.85     2833.26     46.85 o 
   1   8   5     1424.98     1495.84     27.38 o 
   3   8   5      420.61      406.27     12.03 o 
   5   8   5     1641.12     1586.85     49.39 o 
   7   8   5    10315.79    10459.44    132.12 o 
  -8   9   5      404.23      419.53     12.66 o 
  -6   9   5      471.93      443.63     13.29 o 
  -4   9   5        6.35        7.35      4.22 o 
  -2   9   5     2835.06     2965.61     41.63 o 
   0   9   5     1016.90     1024.03     34.19 o 
   2   9   5      710.63      734.01     24.05 o 
   4   9   5     2427.73     2336.22     34.87 o 
   6   9   5     6681.07     6589.31     85.17 o 
   8   9   5     2614.50     2495.86     46.22 o 
  -9  10   5       56.79       58.51     13.29 o 
  -7  10   5      177.87      172.80      9.38 o 
  -5  10   5       97.13      115.16      7.01 o 
  -3  10   5      191.78      241.24      8.97 o 
  -1  10   5      311.18      279.40      8.97 o 
   1  10   5       47.45       50.95      6.52 o 
   3  10   5      316.52      331.95     12.07 o 
   5  10   5     8538.92     8649.00    162.73 o 
   7  10   5        0.03       -3.04      5.71 o 
   9  10   5       30.51       30.14      6.68 o 
 -10  11   5      202.23      189.22     13.31 o 
  -8  11   5       88.43      100.72      8.97 o 
  -6  11   5       17.98       12.15     22.80 o 
  -4  11   5       26.59       33.79      8.24 o 
  -2  11   5     1058.51     1007.86     17.44 o 
   0  11   5      572.29      543.43     13.67 o 
   2  11   5       57.95       60.50      6.52 o 
   4  11   5       71.36       72.65      6.68 o 
   6  11   5     1386.19     1373.03     22.72 o 
   8  11   5      949.38      942.05     18.20 o 
  10  11   5      362.00      354.15     25.95 o 
 -11  12   5     1375.68     1515.00     53.83 o 
  -9  12   5      310.48      288.93     12.95 o 
  -7  12   5       40.69       31.68      9.51 o 
  -5  12   5        2.67       -2.35      5.54 o 
  -3  12   5      336.02      237.45      9.49 o 
  -1  12   5       24.65       12.60      6.68 o 
   1  12   5     1481.79     1318.46     57.00 o 
   3  12   5       14.32       16.20      7.17 o 
   5  12   5      745.29      709.42     34.83 o 
   7  12   5      123.99      112.61     29.12 o 
   9  12   5       40.94       32.66      8.24 o 
  11  12   5       90.90       68.81      9.38 o 
 -12  13   5       42.94       53.69     11.87 o 
 -10  13   5      711.31      731.16     20.01 o 
  -8  13   5      295.95      302.74     13.42 o 
  -6  13   5       13.30       21.93      8.48 o 
  -4  13   5       25.83       15.96      7.59 o 
  -2  13   5      159.14       88.79     10.14 o 
   0  13   5      496.70      511.69     14.74 o 
   2  13   5      706.52      696.43     69.02 o 
   4  13   5        0.00       -3.80      9.51 o 
   6  13   5        0.29        1.43      6.52 o 
   8  13   5      151.61      145.95      8.63 o 
  10  13   5       32.90       39.89      8.44 o 
  12  13   5      558.37      579.81     17.30 o 
 -13  14   5      156.22      176.35     17.25 o 
 -11  14   5       18.88       17.56     12.03 o 
  -9  14   5      432.97      439.21     36.10 o 
  -7  14   5      270.35      283.35     14.90 o 
  -5  14   5       41.97       25.65      8.48 o 
  -3  14   5       88.34      111.02     25.34 o 
  -1  14   5      345.99      325.09     13.33 o 
   1  14   5      330.11      225.42     27.85 o 
   3  14   5      310.02      354.04     13.49 o 
   5  14   5     1425.79     1537.50     27.63 o 
   7  14   5      331.98      322.73     12.65 o 
   9  14   5      107.15      108.42     20.90 o 
  11  14   5      263.39      247.53     13.06 o 
  13  14   5        1.55       10.99     12.47 o 
 -12  15   5       73.77       53.33     22.80 o 
 -10  15   5       46.45        6.32     17.10 o 
  -8  15   5       10.68        7.71     10.96 o 
  -6  15   5      352.88      349.08     14.58 o 
  -4  15   5       86.81       53.55     15.83 o 
  -2  15   5        9.75        5.49      9.07 o 
   0  15   5      592.45      540.26     25.95 o 
   2  15   5      233.61      239.68     20.25 o 
   4  15   5       79.54       92.01      9.94 o 
   6  15   5      336.60      335.78     13.98 o 
   8  15   5      702.85      705.59     18.20 o 
  10  15   5        7.33       17.30     10.04 o 
  12  15   5        0.08       -7.84     10.90 o 
 -11  16   5      112.22      101.58     17.56 o 
  -9  16   5       98.30      105.95     13.98 o 
  -7  16   5       10.63       18.72     12.76 o 
  -5  16   5      257.36      266.40     13.33 o 
  -3  16   5      180.08      115.83     16.46 o 
  -1  16   5      208.37      220.61     13.33 o 
   1  16   5      367.80      329.95     14.74 o 
   3  16   5      776.84      710.36     19.90 o 
   5  16   5       39.07       46.98      9.78 o 
   7  16   5       60.97       62.34     10.31 o 
   9  16   5      203.43      236.13     21.54 o 
  11  16   5      427.52      519.27     28.49 o 
 -10  17   5        2.50       10.39     48.12 o 
  -8  17   5      836.72      858.38     28.62 o 
  -6  17   5      226.03      216.14     14.74 o 
  -4  17   5       30.39       48.03     20.27 o 
  -2  17   5        0.67       14.12     11.17 o 
   0  17   5      450.51      434.17     36.08 o 
   2  17   5        9.23       -2.06     12.68 o 
   4  17   5        1.08       -1.72     26.59 o 
   6  17   5      754.05      723.90     47.49 o 
   8  17   5       16.48       23.21     12.47 o 
  10  17   5       30.54       42.68     36.73 o 
  -9  18   5      185.38      190.50     20.99 o 
  -7  18   5       38.14       35.42     12.35 o 
  -5  18   5        3.11       20.68     12.76 o 
  -3  18   5      261.54      291.60     18.20 o 
  -1  18   5      201.51      165.02     36.73 o 
   1  18   5       56.14       30.24     13.35 o 
   3  18   5       33.81       30.90     12.65 o 
   5  18   5      658.89      734.12     48.76 o 
   7  18   5      133.71      150.77     15.68 o 
   9  18   5        5.26       28.87     14.16 o 
  -6  19   5      177.25      162.39     22.15 o 
  -4  19   5        1.18       25.65     28.49 o 
  -2  19   5        4.83        1.09     13.19 o 
   0  19   5      154.09      171.59     19.36 o 
   2  19   5       22.40       -1.28     33.54 o 
   4  19   5      253.38      273.33     61.42 o 
   6  19   5       21.56       41.67     17.73 o 
  -3  20   5      127.62       86.93     32.29 o 
  -1  20   5        8.65       16.63     20.26 o 
   1  20   5      427.21      435.50     29.76 o 
   3  20   5       41.48       45.09     14.30 o 
   1   1   6      111.81       88.64      5.07 o 
   0   2   6     1218.61     1094.10     18.98 o 
   2   2   6       22.70       17.71      2.54 o 
  -1   3   6     2617.46     2665.63     46.88 o 
   1   3   6      826.04      754.74     17.71 o 
   3   3   6      557.27      538.20     20.25 o 
  -2   4   6        7.83       17.71      6.34 o 
   0   4   6       14.46       21.51      5.07 o 
   2   4   6       84.90      114.85      6.68 o 
   4   4   6     1008.32      908.20     21.00 o 
  -3   5   6      119.07      127.90      8.88 o 
  -1   5   6     1662.82     1811.89     34.19 o 
   1   5   6      534.40      550.70     11.34 o 
   3   5   6     2425.36     2533.73     66.47 o 
   5   5   6      407.03      389.35     11.87 o 
  -4   6   6     2710.14     2731.35     92.44 o 
  -2   6   6      705.10      764.26     16.44 o 
   0   6   6      399.27      364.61     11.87 o 
   2   6   6     4056.85     4219.65     84.85 o 
   4   6   6     1291.95     1232.86     26.87 o 
   6   6   6      230.12      204.33     10.64 o 
  -5   7   6     5841.16     5874.36     82.95 o 
  -3   7   6      276.96      274.82     22.78 o 
  -1   7   6       39.59       33.33      4.22 o 
   1   7   6      279.61      270.79      8.86 o 
   3   7   6     4974.90     5000.62    105.10 o 
   5   7   6       18.77       59.79     22.80 o 
   7   7   6      694.70      706.37     49.39 o 
  -6   8   6      177.56      218.17      8.97 o 
  -4   8   6      204.59      215.19      8.48 o 
  -2   8   6       16.23       17.72      8.86 o 
   0   8   6       77.90       83.53      7.17 o 
   2   8   6      106.95       92.31      8.24 o 
   4   8   6     4964.77     5099.14     75.42 o 
   6   8   6     7952.04     8141.35    125.67 o 
   8   8   6      610.76      529.19     12.43 o 
  -7   9   6      142.72      120.43      9.49 o 
  -5   9   6      421.64      363.44     11.63 o 
  -3   9   6      711.15      632.51     21.51 o 
  -1   9   6      405.05      375.31     10.04 o 
   1   9   6      550.30      582.49     36.73 o 
   3   9   6       40.98       61.71      9.74 o 
   5   9   6     1179.25     1159.43     23.39 o 
   7   9   6     1102.65     1026.07     17.63 o 
   9   9   6     1331.04     1341.16     44.95 o 
  -8  10   6     1220.66     1240.00     24.32 o 
  -6  10   6      325.72      277.97      9.86 o 
  -4  10   6      690.50      763.99     14.74 o 
  -2  10   6        8.77        8.10     10.12 o 
   0  10   6     1597.68     1542.72     69.02 o 
   2  10   6      653.04      618.65     28.49 o 
   4  10   6     3203.35     3229.54     56.23 o 
   6  10   6      125.08      126.91     10.12 o 
   8  10   6     1027.77      957.02     20.59 o 
  10  10   6      944.65      910.86     21.92 o 
  -9  11   6     1164.25     1149.33     46.85 o 
  -7  11   6        4.05        3.64      6.68 o 
  -5  11   6      133.14      190.31     10.76 o 
  -3  11   6       43.66       47.81      6.68 o 
  -1  11   6      546.89      551.51     19.00 o 
   1  11   6      963.24      963.88     64.59 o 
   3  11   6      932.90      885.46     27.22 o 
   5  11   6     2349.09     2383.90     51.29 o 
   7  11   6       31.12       42.13      6.52 o 
   9  11   6      244.72      256.58     24.05 o 
  11  11   6      619.13      641.40     48.76 o 
 -10  12   6       31.05       25.78      6.68 o 
  -8  12   6       79.19       79.39      8.86 o 
  -6  12   6      847.21      882.98     34.83 o 
  -4  12   6      635.48      621.32     27.85 o 
  -2  12   6       52.36       89.45      9.51 o 
   0  12   6      510.82      467.11     15.21 o 
   2  12   6     1972.14     2007.57     40.45 o 
   4  12   6      127.58      140.35      9.07 o 
   6  12   6       16.18       21.28     10.14 o 
   8  12   6     2018.68     2047.51     34.26 o 
  10  12   6      109.13       94.75      6.99 o 
  12  12   6       45.70       42.85      7.06 o 
 -11  13   6      126.33      130.94      9.94 o 
  -9  13   6       82.51      100.53     15.20 o 
  -7  13   6      405.35      426.77     10.75 o 
  -5  13   6      380.23      315.54     12.68 o 
  -3  13   6      798.10      794.42     43.05 o 
  -1  13   6       89.27       78.97      9.38 o 
   1  13   6       21.22       29.79      8.24 o 
   3  13   6      855.00      900.16     22.80 o 
   5  13   6      572.93      527.49     22.80 o 
   7  13   6       31.35       39.55     21.54 o 
   9  13   6      615.67      588.48     15.49 o 
  11  13   6      364.51      365.90     17.10 o 
  13  13   6       80.59       85.67     10.08 o 
 -12  14   6      115.38      130.91     13.49 o 
 -10  14   6       64.38       66.88      6.99 o 
  -8  14   6       89.00      112.69      7.81 o 
  -6  14   6       13.85        5.24     20.90 o 
  -4  14   6      271.48      246.66     11.63 o 
  -2  14   6        5.31       -2.66     10.78 o 
   0  14   6        0.06        2.98     10.14 o 
   2  14   6       87.32       60.80     12.66 o 
   4  14   6        0.10        7.44      8.04 o 
   6  14   6      891.78      990.83     29.76 o 
   8  14   6        2.74       15.09     15.83 o 
  10  14   6     1271.93     1374.35     63.32 o 
  12  14   6        9.87       -3.60      9.94 o 
 -11  15   6      402.33      348.88     19.70 o 
  -9  15   6      111.70      134.56     14.58 o 
  -7  15   6        4.65        3.97      6.97 o 
  -5  15   6        4.49        1.18     18.37 o 
  -3  15   6      112.76      146.05     34.19 o 
  -1  15   6      334.11      350.35     14.23 o 
   1  15   6      148.10      126.76     15.83 o 
   3  15   6      544.71      553.88     17.03 o 
   5  15   6      278.05      304.90     39.90 o 
   7  15   6       42.27       44.25     24.05 o 
   9  15   6       49.30       68.30     13.31 o 
  11  15   6      105.25       77.99     13.90 o 
 -10  16   6      191.46      219.37     15.13 o 
  -8  16   6       20.62       36.73     10.12 o 
  -6  16   6       16.86       23.24      9.38 o 
  -4  16   6        0.01       -0.63     19.61 o 
  -2  16   6       21.58       13.29     10.28 o 
   0  16   6       63.09       66.02     10.04 o 
   2  16   6       60.54       97.80     41.15 o 
   4  16   6      102.39       74.13     10.92 o 
   6  16   6      352.47      408.74     22.80 o 
   8  16   6      147.46      170.18     32.29 o 
  10  16   6      369.64      363.55     26.87 o 
  -9  17   6      387.28      378.37     26.59 o 
  -7  17   6       10.22       14.94     13.06 o 
  -5  17   6      525.94      626.14     39.90 o 
  -3  17   6       90.28      108.66     14.58 o 
  -1  17   6      464.61      434.68     43.68 o 
   1  17   6        5.71       12.35     10.83 o 
   3  17   6      163.58      226.11     15.19 o 
   5  17   6       11.64       38.58     32.29 o 
   7  17   6        8.82       23.84     13.95 o 
   9  17   6       70.50       43.68     20.59 o 
  -6  18   6      108.58      117.76     14.26 o 
  -4  18   6       11.61       40.54     16.28 o 
  -2  18   6       59.61       72.92     37.36 o 
   0  18   6      183.33      210.88     61.42 o 
   2  18   6      617.60      679.82    119.03 o 
   4  18   6       48.34       22.06     14.13 o 
   6  18   6       13.55       -3.47     33.56 o 
  -3  19   6       73.65       72.81     20.07 o 
  -1  19   6       22.65       28.28     15.45 o 
   1  19   6      317.08      340.64     24.05 o 
   3  19   6       98.58      125.67     17.00 o 
   0   1   7     2036.53     2133.77     31.66 o 
  -1   2   7      336.69      334.30      8.88 o 
   1   2   7     1248.04     1206.83     18.98 o 
  -2   3   7      660.70      687.61     16.44 o 
   0   3   7        2.03        3.80      2.54 o 
   2   3   7      521.64      495.13     12.68 o 
  -3   4   7        8.59        5.07      7.61 o 
  -1   4   7      135.58      136.78      5.07 o 
   1   4   7      574.33      496.39     11.41 o 
   3   4   7       85.29       92.44     10.14 o 
  -4   5   7        3.16       22.78     10.14 o 
  -2   5   7      947.74      918.10     24.05 o 
   0   5   7      307.94      268.44      8.88 o 
   2   5   7      613.80      660.23     16.28 o 
   4   5   7       28.98       38.78     10.04 o 
  -5   6   7     4554.12     4453.67    184.25 o 
  -3   6   7      158.19      159.56     10.14 o 
  -1   6   7      126.99      128.18      4.63 o 
   1   6   7       19.52       19.93     20.90 o 
   3   6   7     2240.74     2235.84     85.49 o 
   5   6   7      170.72      127.88      9.38 o 
  -6   7   7     1255.18     1170.48     32.29 o 
  -4   7   7      731.71      734.49     20.25 o 
  -2   7   7      691.55      745.11     22.78 o 
   0   7   7     1196.65     1153.17     56.36 o 
   2   7   7        3.84        5.58      6.33 o 
   4   7   7       27.90       60.40     13.93 o 
   6   7   7     5751.80     5879.12     96.12 o 
  -7   8   7      449.01      418.58     14.51 o 
  -5   8   7      142.16      169.35     24.68 o 
  -3   8   7       64.62       64.52     10.14 o 
  -1   8   7       36.53       36.18      7.58 o 
   1   8   7        7.44       12.68      5.38 o 
   3   8   7      810.34      835.78     25.97 o 
   5   8   7     9646.49     9925.54    129.63 o 
   7   8   7       46.92       57.98     11.54 o 
  -8   9   7      694.06      668.51     32.29 o 
  -6   9   7        1.21       -1.44      4.77 o 
  -4   9   7      310.85      303.75     31.02 o 
  -2   9   7     1619.66     1511.14     28.66 o 
   0   9   7     1867.02     1705.76     60.78 o 
   2   9   7      301.39      299.52     13.98 o 
   4   9   7     2847.88     2837.15     50.78 o 
   6   9   7      631.63      570.99     36.08 o 
   8   9   7      237.94      210.99     12.65 o 
  -9  10   7       32.12       17.47      4.71 o 
  -7  10   7       25.25       27.25      8.63 o 
  -5  10   7       38.99       36.38      7.17 o 
  -3  10   7       18.29       12.88      5.38 o 
  -1  10   7      956.43     1009.04     40.53 o 
   1  10   7       11.59        4.77      7.58 o 
   3  10   7        3.52      -10.12     10.12 o 
   5  10   7      173.92      146.78     10.28 o 
   7  10   7     1411.07     1354.67     38.61 o 
   9  10   7        0.13       10.69      9.59 o 
 -10  11   7      468.01      450.32     13.06 o 
  -8  11   7       30.83       51.12     21.54 o 
  -6  11   7      190.43      181.77      8.97 o 
  -4  11   7      568.31      541.00     16.28 o 
  -2  11   7      557.47      419.02     11.54 o 
   0  11   7      174.66      134.81      8.97 o 
   2  11   7       20.49       43.00      9.94 o 
   4  11   7      995.62     1041.01     25.97 o 
   6  11   7       91.04       66.06     11.17 o 
   8  11   7      235.37      213.93     18.34 o 
  10  11   7       43.06       41.50      6.34 o 
 -11  12   7     1496.94     1684.69     44.95 o 
  -9  12   7       25.20       28.79      8.20 o 
  -7  12   7      223.63      273.29     19.63 o 
  -5  12   7      201.80      132.74     15.83 o 
  -3  12   7        9.82       -2.54      4.48 o 
  -1  12   7      565.40      637.21     36.73 o 
   1  12   7      719.05      772.04     43.05 o 
   3  12   7      351.28      346.10     17.10 o 
   5  12   7       63.93       77.18     20.90 o 
   7  12   7        2.52       11.69     24.07 o 
   9  12   7       15.71        3.58     10.92 o 
  11  12   7       18.96       25.96      7.12 o 
 -12  13   7        7.15       20.79     18.98 o 
 -10  13   7       10.16      -12.07     12.07 o 
  -8  13   7      121.71      128.29     10.28 o 
  -6  13   7       21.59       27.85      9.86 o 
  -4  13   7      260.26      221.85     25.32 o 
  -2  13   7        0.89       -6.68      6.68 o 
   0  13   7      649.39      619.36     44.95 o 
   2  13   7       37.44       23.19     10.92 o 
   4  13   7      253.86      249.79     15.49 o 
   6  13   7       96.22      106.99     13.85 o 
   8  13   7      381.48      368.66     16.62 o 
  10  13   7      838.15      897.69     20.91 o 
  12  13   7      134.08      160.08     17.10 o 
 -11  14   7      907.76     1076.69     65.85 o 
  -9  14   7      616.23      613.56     20.59 o 
  -7  14   7       28.01       21.09     10.76 o 
  -5  14   7      101.50      104.10     10.78 o 
  -3  14   7        3.51        6.34      7.58 o 
  -1  14   7        1.19       -0.20      8.48 o 
   1  14   7     1017.73     1015.68     52.56 o 
   3  14   7      948.14     1083.89     79.15 o 
   5  14   7      137.41      143.61     14.74 o 
   7  14   7      614.81      607.84     65.83 o 
   9  14   7        0.26       17.75      9.49 o 
  11  14   7      183.12      204.38     34.19 o 
 -10  15   7      211.85      242.04     29.12 o 
  -8  15   7       12.96       26.83     11.17 o 
  -6  15   7       83.34      109.18      6.81 o 
  -4  15   7      592.24      595.44     43.07 o 
  -2  15   7     1036.02      935.27     70.27 o 
   0  15   7       15.42       31.02     10.76 o 
   2  15   7        0.12       -1.37     11.49 o 
   4  15   7      153.62      154.79     16.39 o 
   6  15   7      171.23      167.45     18.54 o 
   8  15   7      289.25      304.39     14.46 o 
  10  15   7      166.54      148.57     20.53 o 
  -9  16   7      798.43      829.69     31.90 o 
  -7  16   7        4.63       -1.85     10.64 o 
  -5  16   7       12.52       30.96      8.83 o 
  -3  16   7       13.45       30.21     10.92 o 
  -1  16   7       96.56      141.39     23.44 o 
   1  16   7        8.94        5.15     25.95 o 
   3  16   7      503.00      596.84     29.76 o 
   5  16   7     1123.07     1118.55    121.58 o 
   7  16   7        8.52       30.38     21.51 o 
   9  16   7      575.42      660.65     34.19 o 
  -6  17   7      110.91       85.57     21.99 o 
  -4  17   7      264.81      303.67     19.54 o 
  -2  17   7        3.01       18.51     14.56 o 
   0  17   7       27.76       63.82     20.25 o 
   2  17   7       47.33       53.17     20.25 o 
   4  17   7      159.76      195.01     14.70 o 
   6  17   7        4.24       52.96     23.98 o 
  -3  18   7      101.10      137.10     28.12 o 
  -1  18   7       53.45       45.61     22.78 o 
   1  18   7      132.99      135.51     22.78 o 
   3  18   7     1138.79     1307.05    203.25 o 
   0   0   8      154.90      136.78     11.41 o 
   1   1   8      340.26      325.46      7.61 o 
   0   2   8      261.15      255.81      6.34 o 
   2   2   8       16.35       17.71      5.07 o 
  -1   3   8      176.91      195.02      7.61 o 
   1   3   8       27.68       30.39      6.34 o 
   3   3   8     1490.68     1438.55     36.73 o 
  -2   4   8        0.32        6.34      6.34 o 
   0   4   8      109.13      127.90      7.61 o 
   2   4   8        9.13        7.61      7.61 o 
   4   4   8       10.49       -2.54      7.61 o 
  -3   5   8      223.15      181.08     11.41 o 
  -1   5   8      227.69      241.86     12.68 o 
   1   5   8     3284.12     3310.21     48.10 o 
   3   5   8        5.26       -3.80      7.61 o 
   5   5   8      726.62      725.61     22.78 o 
  -4   6   8      175.37      134.24     11.41 o 
  -2   6   8      303.53      310.25     10.14 o 
   0   6   8     5727.33     5657.98    115.22 o 
   2   6   8       49.19       36.73      8.88 o 
   4   6   8      240.06      221.61     11.41 o 
   6   6   8        5.81        3.80     10.14 o 
  -5   7   8      113.71      102.58     10.14 o 
  -3   7   8     4996.53     4798.17     88.64 o 
  -1   7   8      137.25      111.42     11.41 o 
   1   7   8     2813.84     2830.33    135.51 o 
   3   7   8     1279.58     1342.26     28.20 o 
   5   7   8      312.84      301.61     12.35 o 
   7   7   8      190.32      185.14     12.65 o 
  -6   8   8       91.33       67.12     11.41 o 
  -4   8   8      458.23      435.61     15.22 o 
  -2   8   8     4528.05     4350.72     70.09 o 
   0   8   8       24.72       21.86      7.59 o 
   2   8   8      655.88      628.99     20.12 o 
   4   8   8      330.43      335.15     14.16 o 
   6   8   8        3.71        2.11      7.92 o 
   8   8   8        5.46       13.08      9.49 o 
  -7   9   8      147.44      152.43     44.95 o 
  -5   9   8       29.28        7.61     10.14 o 
  -3   9   8      181.20      201.29     12.03 o 
  -1   9   8      503.23      424.53     15.13 o 
   1   9   8      100.23       97.83     17.73 o 
   3   9   8      771.90      758.96     25.95 o 
   5   9   8        3.26        9.51      8.97 o 
   7   9   8      181.69      184.58     15.20 o 
   9   9   8       95.14       96.42     11.87 o 
  -8  10   8     1256.15     1346.86     43.05 o 
  -6  10   8      132.31      141.85     12.68 o 
  -4  10   8       45.81       37.61      6.97 o 
  -2  10   8      154.34      149.42     10.28 o 
   0  10   8       67.91       70.98     30.39 o 
   2  10   8       14.06       -2.14     19.61 o 
   4  10   8       32.95       30.24      8.24 o 
   6  10   8      617.77      602.30     18.73 o 
   8  10   8      628.16      609.16     18.37 o 
  10  10   8      205.32      190.04     14.26 o 
  -9  11   8      787.55      844.52     50.66 o 
  -7  11   8      162.89      159.56     13.95 o 
  -5  11   8      246.37      241.18     22.17 o 
  -3  11   8       77.37       93.09      7.49 o 
  -1  11   8      185.58      185.06     14.58 o 
   1  11   8      132.38      119.49      8.22 o 
   3  11   8      571.47      620.81     22.51 o 
   5  11   8      200.68      225.98     20.25 o 
   7  11   8        7.52        2.97     12.35 o 
   9  11   8      276.89      262.03     13.98 o 
  11  11   8      136.60      162.84     26.59 o 
 -10  12   8      246.65      297.09     17.79 o 
  -8  12   8     1252.58     1335.12     33.72 o 
  -6  12   8      130.00      170.51     11.17 o 
  -4  12   8      140.23      124.30      9.59 o 
  -2  12   8      240.06      214.59     35.46 o 
   0  12   8        0.49        1.68     10.78 o 
   2  12   8       45.16       44.33     10.75 o 
   4  12   8      749.28      764.71     23.62 o 
   6  12   8       45.87       38.75     22.15 o 
   8  12   8       32.41        4.97     11.39 o 
  10  12   8        2.35        3.17     13.06 o 
  12  12   8       87.41       87.72     16.11 o 
 -11  13   8       79.09       68.96     16.44 o 
  -9  13   8      130.33      161.37     10.14 o 
  -7  13   8      306.58      356.70     16.62 o 
  -5  13   8      279.92      257.34     12.65 o 
  -3  13   8       11.01       -9.38     11.70 o 
  -1  13   8      200.36      227.98     11.24 o 
   1  13   8      511.00      618.35     24.71 o 
   3  13   8      130.98      160.90     17.10 o 
   5  13   8      301.44      336.15     17.44 o 
   7  13   8        0.03       -9.31     17.44 o 
   9  13   8        0.00       -7.25     13.93 o 
  11  13   8      283.14      274.77     24.07 o 
 -10  14   8      248.04      221.29     30.39 o 
  -8  14   8      846.98      830.50     39.88 o 
  -6  14   8       54.71       78.90     12.05 o 
  -4  14   8       73.68       50.71      9.78 o 
  -2  14   8      556.72      525.53     34.83 o 
   0  14   8      357.78      374.62     51.29 o 
   2  14   8       27.22       18.78     13.21 o 
   4  14   8       84.32       72.84     17.10 o 
   6  14   8      936.85     1107.96     56.36 o 
   8  14   8       13.38       11.63     16.54 o 
  10  14   8      149.03      172.40     24.71 o 
  -7  15   8       84.20      100.91     17.56 o 
  -5  15   8      221.64      269.71     19.45 o 
  -3  15   8      171.44      164.38     48.12 o 
  -1  15   8       87.26       86.77     21.54 o 
   1  15   8        0.49       15.34     14.51 o 
   3  15   8       29.84       17.48     13.33 o 
   5  15   8      641.39      695.71     79.15 o 
   7  15   8       24.19        6.10     20.00 o 
  -6  16   8       36.09       39.08     22.15 o 
  -4  16   8      325.45      365.11     42.42 o 
  -2  16   8      300.17      411.56     22.78 o 
   0  16   8        9.85       18.98     15.22 o 
   2  16   8       23.41       29.12     21.51 o 
   4  16   8       80.98       68.39     17.92 o 
   6  16   8      514.76      602.12     42.42 o 
  -3  17   8      241.11      267.22     38.00 o 
  -1  17   8      137.52      210.20     32.93 o 
   1  17   8       88.79       89.90     22.78 o 
   3  17   8        8.51        0.00     19.90 o 
   0   1   9     1900.42     1941.28     26.59 o 
  -1   2   9       55.44       45.61      6.34 o 
   1   2   9        2.19       -2.54      2.54 o 
  -2   3   9       35.65       10.14      6.34 o 
   0   3   9     1768.17     1708.30     27.85 o 
   2   3   9      757.65      716.74     12.68 o 
  -3   4   9     1228.14     1182.74     26.59 o 
  -1   4   9       28.05       31.66      5.07 o 
   1   4   9      238.92      200.10      6.34 o 
   3   4   9     1198.37     1214.40     27.85 o 
  -4   5   9      234.45      273.52     13.95 o 
  -2   5   9       32.68       22.78      3.80 o 
   0   5   9      133.47      131.71      6.34 o 
   2   5   9      319.73      316.59     12.68 o 
   4   5   9      742.36      733.22     20.25 o 
  -5   6   9     1355.85     1301.81     38.00 o 
  -3   6   9     1853.77     1918.50     40.53 o 
  -1   6   9       12.33       30.39      8.88 o 
   1   6   9      102.99       83.56     12.68 o 
   3   6   9       60.31       54.44     11.41 o 
   5   6   9       84.07       74.73     11.41 o 
  -6   7   9        2.45        0.00      7.61 o 
  -4   7   9      256.57      249.47     12.68 o 
  -2   7   9        0.69       10.14     10.14 o 
   0   7   9        1.38      -13.95     13.95 o 
   2   7   9      223.80      216.54     16.44 o 
   4   7   9       16.96       18.98     10.14 o 
   6   7   9        0.05       -7.61      7.61 o 
  -7   8   9       23.20       26.59     10.14 o 
  -5   8   9       17.49       15.22      7.61 o 
  -3   8   9       35.59       31.66      5.07 o 
  -1   8   9      985.61      882.64     27.85 o 
   1   8   9     1955.87     1927.37     65.85 o 
   3   8   9     1870.79     1789.33     46.88 o 
   5   8   9       15.92       21.51     11.41 o 
   7   8   9      335.96      340.64     18.98 o 
  -8   9   9       21.34       17.71     12.68 o 
  -6   9   9      521.14      533.13     20.25 o 
  -4   9   9        5.47        0.00      3.80 o 
  -2   9   9        0.27        3.80     11.41 o 
   0   9   9       36.06       16.44      7.61 o 
   2   9   9        0.55        0.91     14.56 o 
   4   9   9      205.05      205.91     14.16 o 
   6   9   9      189.83      186.34     14.16 o 
   8   9   9       40.66       50.74     29.76 o 
  -9  10   9        2.23        7.15     27.22 o 
  -7  10   9        0.64       -7.61      7.61 o 
  -5  10   9     1880.56     1865.32     43.07 o 
  -3  10   9        6.94       20.25     12.68 o 
  -1  10   9       15.83       34.04      7.58 o 
   1  10   9     1141.07     1161.63     35.87 o 
   3  10   9       75.61       64.74     17.10 o 
   5  10   9       60.64       74.11     12.35 o 
   7  10   9      137.63      139.89     15.45 o 
   9  10   9       40.36       36.21     12.42 o 
 -10  11   9      289.62      325.31     74.73 o 
  -8  11   9      168.54      182.34     16.44 o 
  -6  11   9        2.66        3.80     11.41 o 
  -4  11   9        8.85       -5.07      5.07 o 
  -2  11   9      599.74      520.77     23.44 o 
   0  11   9        6.51       13.72      8.86 o 
   2  11   9      165.74      131.15     22.15 o 
   4  11   9        0.02       12.06     26.61 o 
   6  11   9       15.95       26.78     12.03 o 
   8  11   9      337.03      316.78     17.03 o 
  10  11   9       68.15       61.90     14.58 o 
  -9  12   9        7.59      -10.14     26.59 o 
  -7  12   9      307.56      292.54     20.25 o 
  -5  12   9      338.11      344.44     26.59 o 
  -3  12   9       81.26       91.30     11.54 o 
  -1  12   9     1288.87     1371.10     83.58 o 
   1  12   9        0.22        1.00     12.43 o 
   3  12   9      158.73      196.68     14.16 o 
   5  12   9       65.59       77.34     25.32 o 
   7  12   9      321.38      301.02     17.63 o 
   9  12   9      577.10      593.18     25.79 o 
  -8  13   9        6.07       26.59     22.78 o 
  -6  13   9      183.70      145.61     21.51 o 
  -4  13   9       29.27       39.79     15.20 o 
  -2  13   9     1802.88     1889.43     52.46 o 
   0  13   9      156.07      137.80     17.84 o 
   2  13   9      155.61      153.85     22.17 o 
   4  13   9       21.11       18.60     12.42 o 
   6  13   9      651.32      718.62     93.07 o 
   8  13   9       13.47       31.02     17.01 o 
  -7  14   9      251.34      238.05     44.34 o 
  -5  14   9     1121.68     1246.37     84.20 o 
  -3  14   9       98.70      108.74     16.44 o 
  -1  14   9       36.79       55.14     17.56 o 
   1  14   9     1046.56     1123.38     41.15 o 
   3  14   9      219.82      273.22     28.49 o 
   5  14   9      103.97      105.22     21.51 o 
   7  14   9      296.51      279.49     51.29 o 
  -4  15   9        9.27       12.68     16.44 o 
  -2  15   9        0.21       -5.07     20.25 o 
   0  15   9      541.10      663.56     50.64 o 
   2  15   9      858.21     1015.61     48.10 o 
   4  15   9      799.51      889.39     52.54 o 
   1   1  10       24.47       22.78      5.07 o 
   0   2  10       54.68       48.10      5.07 o 
   2   2  10     1131.45     1075.13     20.25 o 
  -1   3  10        4.35       10.14      2.54 o 
   1   3  10      438.78      391.32     10.14 o 
   3   3  10      312.44      316.59     12.68 o 
  -2   4  10      913.27      916.83     18.98 o 
   0   4  10      828.37      785.13     15.22 o 
   2   4  10       27.09       39.27      6.34 o 
   4   4  10        4.68       10.14      7.61 o 
  -3   5  10       99.35       86.10      6.34 o 
  -1   5  10      816.15      801.61     25.32 o 
   1   5  10      259.79      236.78     11.41 o 
   3   5  10      126.74      107.66     11.41 o 
   5   5  10       24.00       17.71     10.14 o 
  -4   6  10        3.27       -2.54      3.80 o 
  -2   6  10     5145.57     5022.31    113.95 o 
   0   6  10      221.15      260.88      8.88 o 
   2   6  10       37.33       58.25     10.14 o 
   4   6  10       85.66       83.56     10.14 o 
   6   6  10      244.12      211.47     13.95 o 
  -5   7  10      199.35      186.15     12.68 o 
  -3   7  10      422.94      406.49     21.51 o 
  -1   7  10        5.52       11.41     11.41 o 
   1   7  10      132.34      106.39     18.98 o 
   3   7  10      167.86      158.29     11.41 o 
   5   7  10        4.94       -2.54     10.14 o 
   7   7  10       13.10        1.27      8.88 o 
  -6   8  10      134.17      113.95     12.68 o 
  -4   8  10      115.70      116.49      7.61 o 
  -2   8  10      565.99      555.91     24.05 o 
   0   8  10     2122.85     2147.72     70.93 o 
   2   8  10      412.34      469.81     31.66 o 
   4   8  10        0.01        3.80     13.95 o 
   6   8  10       22.47       29.12     13.95 o 
   8   8  10      737.22      766.15     25.32 o 
  -7   9  10      391.22      367.22     24.05 o 
  -5   9  10       49.19       31.66     16.44 o 
  -3   9  10       27.55       29.12     12.68 o 
  -1   9  10      212.87      191.22     13.95 o 
   1   9  10        0.89       10.14     21.51 o 
   3   9  10      131.47      111.42     21.51 o 
   5   9  10       97.93       87.37     15.22 o 
   7   9  10       92.92       82.30     12.68 o 
   9   9  10      438.59      444.49     24.05 o 
  -8  10  10      905.59      925.71     35.46 o 
  -6  10  10      123.91      141.85     22.78 o 
  -4  10  10      598.49      633.17     30.39 o 
  -2  10  10      237.32      222.88     18.98 o 
   0  10  10      322.31      373.56     30.39 o 
   2  10  10       12.94       40.53     22.78 o 
   4  10  10        5.48       10.14     20.25 o 
   6  10  10      159.01      138.05     20.25 o 
   8  10  10       15.27       29.12     13.95 o 
  -7  11  10      213.63      250.73     25.32 o 
  -5  11  10        0.02      -17.71     17.71 o 
  -3  11  10      130.40      144.34     29.12 o 
  -1  11  10        0.75       -1.27     20.25 o 
   1  11  10      279.40      257.07     32.93 o 
   3  11  10      143.48      160.97     21.43 o 
   5  11  10      378.43      403.08     24.13 o 
   7  11  10       16.75        6.66     14.58 o 
  -6  12  10     1356.04     1294.20     64.59 o 
  -4  12  10      171.51      130.44     29.12 o 
  -2  12  10       76.10       78.53     26.59 o 
   0  12  10       75.12      101.37     15.90 o 
   2  12  10      224.70      243.09     32.27 o 
   4  12  10      181.78      211.92     21.27 o 
   6  12  10       53.20       45.94     25.51 o 
  -5  13  10       28.54       30.39     27.85 o 
  -3  13  10       73.71       50.64     29.12 o 
  -1  13  10      103.66      121.65     17.73 o 
   1  13  10      111.31      124.62     21.07 o 
   3  13  10      121.66      100.81     18.54 o 
   5  13  10        1.16      -28.49     28.49 o 
   0   1  11     3070.40     3156.99     41.80 o 
  -1   2  11       56.82       58.25      5.07 o 
   1   2  11      160.01      144.34      7.61 o 
  -2   3  11      103.66      107.66      6.34 o 
   0   3  11      392.93      396.35     11.41 o 
   2   3  11      624.83      625.57     17.71 o 
  -3   4  11       44.10       44.34      5.07 o 
  -1   4  11        2.75       -7.61     13.95 o 
   1   4  11     2358.44     2566.89     48.10 o 
   3   4  11       50.87       45.61      7.61 o 
  -4   5  11       33.08       27.85      7.61 o 
  -2   5  11        3.16       -2.54     11.41 o 
   0   5  11      145.98      132.97     13.95 o 
   2   5  11       25.45       31.66      7.61 o 
   4   5  11      457.77      447.03     15.22 o 
  -5   6  11      191.00      191.22     13.95 o 
  -3   6  11      108.54       94.98     12.68 o 
  -1   6  11      494.24      501.47     18.98 o 
   1   6  11       46.22       27.85     21.51 o 
   3   6  11      232.85      217.81     13.95 o 
   5   6  11      394.03      403.95     21.51 o 
  -6   7  11       53.71       50.64     12.68 o 
  -4   7  11        3.48        8.88     12.68 o 
  -2   7  11       43.13       64.59     21.51 o 
   0   7  11       43.59       26.59     20.25 o 
   2   7  11       88.23      110.19     24.05 o 
   4   7  11       38.52       22.78     12.68 o 
   6   7  11      298.57      312.78     22.78 o 
  -7   8  11       63.64       53.17     15.22 o 
  -5   8  11        0.23       -3.80     16.44 o 
  -3   8  11      114.31      121.56     20.25 o 
  -1   8  11        9.86        8.88     18.98 o 
   1   8  11       89.10       55.71     22.78 o 
   3   8  11      233.03      179.81     20.25 o 
   5   8  11       81.75      103.85     18.98 o 
   7   8  11       64.76       31.66     17.71 o 
  -6   9  11        1.39        8.88     15.22 o 
  -4   9  11       73.13       72.19     21.51 o 
  -2   9  11       69.22       70.93     20.25 o 
   0   9  11       32.49       27.85     18.98 o 
   2   9  11       59.06       13.95     29.12 o 
   4   9  11      140.50      138.05     21.51 o 
   6   9  11        3.60      -12.68     20.25 o 
  -5  10  11      272.08      272.25     36.73 o 
  -3  10  11      901.93      853.52     53.17 o 
  -1  10  11       77.79       43.07     25.32 o 
   1  10  11      170.72      192.49     30.39 o 
   3  10  11       10.12       27.85     20.25 o 
   5  10  11       46.22       34.19     29.12 o 
  -2  11  11       15.73       58.25     24.05 o 
   0  11  11      105.92       35.46     32.93 o 
   2  11  11      314.17      276.05     34.19 o 
   1   1  12       87.57      102.58     29.12 o 
   0   2  12      116.42       93.71     29.12 o 
   2   2  12       74.18       79.76     31.66 o 
  -1   3  12     1305.02     1276.49     59.51 o 
   1   3  12        2.28        3.80     21.51 o 
   3   3  12      527.32      515.41     32.93 o 
  -2   4  12       88.68       56.98     27.85 o 
   0   4  12       65.09       67.12     22.78 o 
   2   4  12       12.12       21.51     20.25 o 
   4   4  12      159.02      121.56     25.32 o 
  -3   5  12      239.70      273.52     32.93 o 
  -1   5  12       14.82      -22.78     25.32 o 
   1   5  12       50.74       63.32     22.78 o 
   3   5  12       11.90       11.41     18.98 o 
   5   5  12        2.45      -22.78     22.78 o 
  -4   6  12        1.64      -12.68     21.51 o 
  -2   6  12        2.56      -40.53     40.53 o 
   0   6  12      858.85      821.86     44.34 o 
   2   6  12       41.15       49.37     21.51 o 
   4   6  12      208.71      216.54     32.93 o 
  -3   7  12      496.54      545.81     41.80 o 
  -1   7  12       38.52       29.12     27.85 o 
   1   7  12      195.82      216.54     30.39 o 
   3   7  12      115.36      117.76     26.59 o 
   0   8  12      102.02       36.73     24.05 o 
   2   8  12      328.21      292.54     31.66 o 
                                                 
